# Supplementary material for: {1,2-Bis[(3,5-dimethyl-1H-pyrazol-1-yl-κN 2)meth­yl]benzene}­dichloridozinc(II)
Source: Acta Crystallogr Sect E Struct Rep Online. 2011 Nov 9;67(Pt 12):m1715–6. doi: 10.1107/S1600536811046368 (PMC3238634; doi:10.1107/S1600536811046368)
Supplement: Supplementary file 1 [file e-67-m1715-sup1.cif]

##############################################################################
#                                                                            #
# This CIF contains the data in a paper accepted for publication in          #
# Acta Crystallographica Section E. It conforms to the requirements of       #
# Notes for Authors for Acta Crystallographica Section E, and has been       #
# peer reviewed under the auspices of the IUCr Commission on Journals.       #
#                                                                            #
# Full details of the Crystallographic Information File format               #
# are given in the paper "The Crystallographic Information File (CIF):       #
# a New Standard Archive File for Crystallography" by S. R. Hall, F. H.      #
# Allen and I. D. Brown [Acta Cryst. (1991), A47, 655-685].                  #
#                                                                            #
# The current version of the core CIF dictionary is obtainable from          #
# ftp://ftp.iucr.org/pub/cif_core.dic.                                       #
#                                                                            #
# Software is freely available for graphical display of the structure(s)     #
# in this CIF. For information consult the CIF software page                 #
# http://www.iucr.org/resources/cif/software.                                #
#                                                                            #
# This file may be used for bona fide research purposes within the           #
# scientific community so long as proper attribution is given to the journal # 
# article from which it was obtained.                                        #
#                                                                            #
##############################################################################
data_global
_audit_creation_method
;
manual editing of the CIF file
created by SHELXTL Ver. 6.10
and processed with modiCIfer-09152005.
;
_journal_date_recd_electronic     2011-10-18
_journal_date_accepted     2011-11-03
_journal_name_full     'Acta Crystallographica, Section E'
_journal_year     2011
_journal_volume     67
_journal_issue     12
_journal_page_first     m1715
_journal_page_last     m1716
_journal_paper_category     QM
_journal_coeditor_code     LR2035
_publ_contact_author_name
;
Guzei, Ilia A.
;
_publ_contact_author_address
;
Department of Chemistry
University of Wisconsin-Madison
1101 University Ave
Madison, WI  53706
USA
;
_publ_contact_author_email     iguzei@chem.wisc.edu
_publ_contact_author_fax     '608-262-0381'
_publ_contact_author_phone     '608-263-4694'
_publ_section_title
;\
{1,2-Bis[(3,5-dimethyl-1<i>H</i>-pyrazol-1-yl-\k<i>N</i>^2^)methyl]benzene}\
dichloridozinc(II)
;
loop_
    _publ_author_name
    _publ_author_address
    'Guzei, Ilia A.'
;
Department of Chemistry
University of Wisconsin-Madison
1101 University Ave
Madison, WI 53706
USA
;
    'Spencer, Lara C.'
;
Department of Chemistry
University of Wisconsin-Madison
1101 University Ave
Madison, WI 53706
USA
;
    'Budhai, Asheena'
;
Department of Chemistry
University of Johannesburg
Auckland Park Kingsway Campus
Johannesburg 2006
South Africa
;
    'Darkwa, James'
;
Department of Chemistry
University of Johannesburg
Auckland Park Kingsway Campus
Johannesburg 2006
South Africa
;
data_I
_chemical_name_systematic
;
{1,2-Bis[(3,5-dimethyl-1<i>H</i>-pyrazol-1-yl-
\k<i>N</i>^2^)methyl]benzene}dichloridozinc(II)
;
_chemical_name_common     ?
_chemical_formula_moiety     'C18 H22 Cl2 N4 Zn'
_chemical_formula_sum     'C18 H22 Cl2 N4 Zn'
_chemical_formula_iupac     '[Zn Cl2 (C18 H22 N4)]'
_chemical_formula_weight     430.67
_chemical_melting_point     ?
_symmetry_cell_setting     triclinic
_symmetry_space_group_name_H-M     'P -1'
_symmetry_space_group_name_Hall     '-P 1'
loop_
    _symmetry_equiv_pos_as_xyz
    'x, y, z'
    '-x, -y, -z'
_cell_length_a     9.0830(8)
_cell_length_b     10.6375(9)
_cell_length_c     11.9558(10)
_cell_angle_alpha     111.8530(10)
_cell_angle_beta     95.4760(10)
_cell_angle_gamma     112.6360(10)
_cell_volume     950.38(14)
_cell_formula_units_Z     2
_cell_measurement_reflns_used     9448
_cell_measurement_theta_min     2.2533
_cell_measurement_theta_max     28.3019
_cell_measurement_temperature     100(2)
_exptl_crystal_description     block
_exptl_crystal_colour     colourless
_exptl_crystal_size_max     0.43
_exptl_crystal_size_mid     0.32
_exptl_crystal_size_min     0.28
_exptl_crystal_density_diffrn     1.505
_exptl_crystal_density_meas     ?
_exptl_crystal_density_method     'not measured'
_exptl_crystal_F_000     444
_exptl_absorpt_coefficient_mu     1.581
_exptl_absorpt_correction_type     multi-scan
_exptl_absorpt_process_details
;
(SADABS; Bruker, 2003)
;
_exptl_absorpt_correction_T_min     0.5496
_exptl_absorpt_correction_T_max     0.6658
_exptl_special_details     ?
_diffrn_ambient_temperature     100(2)
_diffrn_radiation_type     Mo-K\a
_diffrn_radiation_wavelength     0.71073
_diffrn_radiation_source     'fine-focus sealed tube'
_diffrn_radiation_monochromator     graphite
_diffrn_measurement_device_type     'Bruker CCD-1000 area-detector'
_diffrn_measurement_method     '0.30\% \w scans'
_diffrn_detector_area_resol_mean     ?
_diffrn_reflns_number     13237
_diffrn_reflns_av_R_equivalents     0.0201
_diffrn_reflns_av_sigmaI/netI     0.0193
_diffrn_reflns_theta_min     2.25
_diffrn_reflns_theta_max     28.30
_diffrn_reflns_theta_full     28.30
_diffrn_measured_fraction_theta_max     0.990
_diffrn_measured_fraction_theta_full     0.990
_diffrn_reflns_limit_h_min     -12
_diffrn_reflns_limit_h_max     12
_diffrn_reflns_limit_k_min     -14
_diffrn_reflns_limit_k_max     14
_diffrn_reflns_limit_l_min     -15
_diffrn_reflns_limit_l_max     15
_diffrn_standards_number     0
_diffrn_standards_interval_count     ?
_diffrn_standards_interval_time     ?
_diffrn_standards_decay_%     ?
_refine_special_details
;
Refinement of <i>F</i>^2^ against ALL reflections. The weighted <i>R</i>-factor
<i>wR</i> and goodness of fit <i>S</i> are based on <i>F</i>^2^, conventional
<i>R</i>-factors <i>R</i> are based on <i>F</i>, with <i>F</i> set to zero for
negative <i>F</i>^2^. The threshold expression of <i>F</i>^2^ >
\s(<i>F</i>^2^) is used only for calculating <i>R</i>-factors(gt) <i>etc</i>.
and is not relevant to the choice of reflections for refinement.
<i>R</i>-factors based on <i>F</i>^2^ are statistically about twice as large
as those based on <i>F</i>, and <i>R</i>- factors based on ALL data will be
even larger.
;
_reflns_number_total     4672
_reflns_number_gt     4403
_reflns_threshold_expression     I>2\s(I)
_refine_ls_structure_factor_coef     Fsqd
_refine_ls_matrix_type     full
_refine_ls_R_factor_all     0.0255
_refine_ls_R_factor_gt     0.0237
_refine_ls_wR_factor_gt     0.0634
_refine_ls_wR_factor_ref     0.0648
_refine_ls_goodness_of_fit_ref     1.041
_refine_ls_restrained_S_all     1.041
_refine_ls_number_reflns     4672
_refine_ls_number_parameters     230
_refine_ls_number_restraints     0
_refine_ls_hydrogen_treatment     constr
_refine_ls_weighting_scheme     calc
_refine_ls_weighting_details
         'calc w=1/[\s^2^(Fo^2^)+(0.0389P)^2^+0.3716P] where P=(Fo^2^+2Fc^2^)/3'
_atom_sites_solution_hydrogens     geom
_atom_sites_solution_primary     direct
_atom_sites_solution_secondary     difmap
_refine_ls_shift/su_max     0.001
_refine_ls_shift/su_mean     0.000
_refine_diff_density_max     0.472
_refine_diff_density_min     -0.234
_refine_ls_extinction_method     none
_refine_ls_extinction_coef     ?
loop_
    _atom_type_symbol
    _atom_type_description
    _atom_type_scat_dispersion_real
    _atom_type_scat_dispersion_imag
    _atom_type_scat_source
    'C' 'C' 0.0033 0.0016
                         'International Tables Vol C Tables 4.2.6.8 and 6.1.1.4'
    'H' 'H' 0.0000 0.0000
                         'International Tables Vol C Tables 4.2.6.8 and 6.1.1.4'
    'N' 'N' 0.0061 0.0033
                         'International Tables Vol C Tables 4.2.6.8 and 6.1.1.4'
    'Cl' 'Cl' 0.1484 0.1585
                         'International Tables Vol C Tables 4.2.6.8 and 6.1.1.4'
    'Zn' 'Zn' 0.2839 1.4301
                         'International Tables Vol C Tables 4.2.6.8 and 6.1.1.4'
_computing_data_collection     'SMART (Bruker, 2003)'
_computing_cell_refinement     'SAINT (Bruker, 2003)'
_computing_data_reduction     'SAINT (Bruker, 2003)'
_computing_structure_solution     'SHELXTL (Sheldrick, 2008)'
_computing_structure_refinement
                        'SHELXTL (Sheldrick, 2008) and FCF_filter (Guzei, 2007)'
_computing_molecular_graphics
                     'SHELXTL (Sheldrick, 2008) and DIAMOND (Brandenburg, 1999)'
_computing_publication_material
;
SHELXTL (Sheldrick, 2008), publCIF (Westrip, 2010) and modiCIFer
(Guzei, 2007)
;
loop_
    _atom_site_type_symbol
    _atom_site_label
    _atom_site_fract_x
    _atom_site_fract_y
    _atom_site_fract_z
    _atom_site_U_iso_or_equiv
    _atom_site_adp_type
    _atom_site_calc_flag
    _atom_site_refinement_flags
    _atom_site_occupancy
    _atom_site_symmetry_multiplicity
    _atom_site_disorder_assembly
    _atom_site_disorder_group
    Zn Zn1 0.447154(17) 0.646823(15) 0.225301(13) 0.01268(6) Uani d . 1 1 . .
    Cl Cl1 0.33460(4) 0.70562(4) 0.38540(3) 0.01945(8) Uani d . 1 1 . .
    Cl Cl2 0.36462(4) 0.40099(3) 0.11091(3) 0.02033(8) Uani d . 1 1 . .
    N N1 0.39991(13) 0.75623(12) 0.12959(10) 0.0141(2) Uani d . 1 1 . .
    N N2 0.45625(13) 0.91072(12) 0.18533(10) 0.0134(2) Uani d . 1 1 . .
    N N3 0.83014(13) 0.82791(12) 0.28085(10) 0.0142(2) Uani d . 1 1 . .
    N N4 0.69672(13) 0.73599(12) 0.30515(10) 0.0150(2) Uani d . 1 1 . .
    C C1 0.19365(18) 0.53631(16) -0.06690(14) 0.0231(3) Uani d . 1 1 . .
    H H1A 0.1488 0.4774 -0.0211 0.035 Uiso calc R 1 1 . .
    H H1B 0.2708 0.5047 -0.1071 0.035 Uiso calc R 1 1 . .
    H H1C 0.1024 0.5183 -0.1311 0.035 Uiso calc R 1 1 . .
    C C2 0.28349(16) 0.70176(15) 0.02240(12) 0.0168(2) Uani d . 1 1 . .
    C C3 0.26618(17) 0.82135(16) 0.01074(13) 0.0192(3) Uani d . 1 1 . .
    H H3 0.1924 0.8139 -0.0560 0.023 Uiso calc R 1 1 . .
    C C4 0.37729(16) 0.95269(15) 0.11533(13) 0.0164(2) Uani d . 1 1 . .
    C C5 0.40993(18) 1.11322(16) 0.15328(15) 0.0232(3) Uani d . 1 1 . .
    H H5A 0.5219 1.1720 0.1503 0.035 Uiso calc R 1 1 . .
    H H5B 0.4011 1.1574 0.2388 0.035 Uiso calc R 1 1 . .
    H H5C 0.3282 1.1160 0.0957 0.035 Uiso calc R 1 1 . .
    C C6 0.58545(15) 1.01004(14) 0.30583(12) 0.0141(2) Uani d . 1 1 . .
    H H6A 0.6018 0.9463 0.3438 0.017 Uiso calc R 1 1 . .
    H H6B 0.5468 1.0772 0.3633 0.017 Uiso calc R 1 1 . .
    C C7 0.75061(15) 1.10757(14) 0.29404(12) 0.0141(2) Uani d . 1 1 . .
    C C8 0.80300(17) 1.26401(15) 0.34196(12) 0.0170(2) Uani d . 1 1 . .
    H H8 0.7353 1.3055 0.3812 0.020 Uiso calc R 1 1 . .
    C C9 0.95267(17) 1.36036(15) 0.33336(13) 0.0194(3) Uani d . 1 1 . .
    H H9 0.9869 1.4666 0.3671 0.023 Uiso calc R 1 1 . .
    C C10 1.05119(16) 1.30043(16) 0.27536(13) 0.0198(3) Uani d . 1 1 . .
    H H10 1.1526 1.3650 0.2679 0.024 Uiso calc R 1 1 . .
    C C11 1.00063(16) 1.14496(15) 0.22812(13) 0.0177(2) Uani d . 1 1 . .
    H H11 1.0685 1.1044 0.1881 0.021 Uiso calc R 1 1 . .
    C C12 0.85275(15) 1.04717(14) 0.23806(12) 0.0145(2) Uani d . 1 1 . .
    C C13 0.80739(16) 0.87931(14) 0.18550(12) 0.0146(2) Uani d . 1 1 . .
    H H13A 0.6897 0.8196 0.1348 0.017 Uiso calc R 1 1 . .
    H H13B 0.8760 0.8575 0.1286 0.017 Uiso calc R 1 1 . .
    C C14 1.13949(17) 0.93722(17) 0.33455(15) 0.0228(3) Uani d . 1 1 . .
    H H14A 1.1667 1.0453 0.3732 0.034 Uiso calc R 1 1 . .
    H H14B 1.1362 0.9036 0.2457 0.034 Uiso calc R 1 1 . .
    H H14C 1.2243 0.9222 0.3773 0.034 Uiso calc R 1 1 . .
    C C15 0.97434(16) 0.84694(15) 0.34583(13) 0.0167(2) Uani d . 1 1 . .
    C C16 0.93254(17) 0.76621(15) 0.41487(13) 0.0183(3) Uani d . 1 1 . .
    H H16 1.0067 0.7584 0.4705 0.022 Uiso calc R 1 1 . .
    C C17 0.75974(17) 0.69826(15) 0.38680(13) 0.0172(2) Uani d . 1 1 . .
    C C18 0.65037(18) 0.59516(17) 0.43404(15) 0.0236(3) Uani d . 1 1 . .
    H H18A 0.5678 0.5006 0.3627 0.035 Uiso calc R 1 1 . .
    H H18B 0.5936 0.6454 0.4858 0.035 Uiso calc R 1 1 . .
    H H18C 0.7181 0.5720 0.4846 0.035 Uiso calc R 1 1 . .
loop_
    _atom_site_aniso_label
    _atom_site_aniso_U_11
    _atom_site_aniso_U_22
    _atom_site_aniso_U_33
    _atom_site_aniso_U_12
    _atom_site_aniso_U_13
    _atom_site_aniso_U_23
    Zn1 0.01343(8) 0.01059(8) 0.01304(9) 0.00483(6) 0.00326(6) 0.00506(6)
    Cl1 0.02365(16) 0.01755(15) 0.01855(16) 0.00964(13) 0.01082(12) 0.00796(12)
    Cl2 0.02673(17) 0.01197(14) 0.01843(16) 0.00796(12) 0.00488(12) 0.00416(12)
    N1 0.0146(5) 0.0122(5) 0.0141(5) 0.0056(4) 0.0033(4) 0.0052(4)
    N2 0.0134(5) 0.0122(5) 0.0146(5) 0.0055(4) 0.0036(4) 0.0063(4)
    N3 0.0129(5) 0.0140(5) 0.0155(5) 0.0060(4) 0.0040(4) 0.0065(4)
    N4 0.0142(5) 0.0141(5) 0.0162(5) 0.0054(4) 0.0039(4) 0.0073(4)
    C1 0.0227(7) 0.0197(6) 0.0180(7) 0.0080(5) -0.0017(5) 0.0033(5)
    C2 0.0153(6) 0.0196(6) 0.0149(6) 0.0076(5) 0.0043(5) 0.0073(5)
    C3 0.0184(6) 0.0244(7) 0.0179(6) 0.0108(5) 0.0040(5) 0.0116(5)
    C4 0.0165(6) 0.0199(6) 0.0198(6) 0.0107(5) 0.0078(5) 0.0127(5)
    C5 0.0228(7) 0.0203(6) 0.0342(8) 0.0127(6) 0.0092(6) 0.0165(6)
    C6 0.0156(6) 0.0126(5) 0.0122(5) 0.0053(5) 0.0039(4) 0.0051(5)
    C7 0.0144(5) 0.0141(5) 0.0122(5) 0.0048(5) 0.0022(4) 0.0065(5)
    C8 0.0199(6) 0.0152(6) 0.0146(6) 0.0068(5) 0.0030(5) 0.0069(5)
    C9 0.0218(6) 0.0143(6) 0.0171(6) 0.0033(5) 0.0011(5) 0.0080(5)
    C10 0.0150(6) 0.0197(6) 0.0202(6) 0.0015(5) 0.0016(5) 0.0120(5)
    C11 0.0150(6) 0.0212(6) 0.0174(6) 0.0068(5) 0.0037(5) 0.0108(5)
    C12 0.0146(6) 0.0150(6) 0.0132(6) 0.0054(5) 0.0023(4) 0.0074(5)
    C13 0.0150(6) 0.0153(6) 0.0137(6) 0.0067(5) 0.0044(4) 0.0068(5)
    C14 0.0147(6) 0.0255(7) 0.0303(8) 0.0095(5) 0.0061(5) 0.0141(6)
    C15 0.0146(6) 0.0164(6) 0.0180(6) 0.0086(5) 0.0027(5) 0.0055(5)
    C16 0.0182(6) 0.0174(6) 0.0184(6) 0.0093(5) 0.0009(5) 0.0068(5)
    C17 0.0196(6) 0.0154(6) 0.0160(6) 0.0081(5) 0.0031(5) 0.0066(5)
    C18 0.0230(7) 0.0250(7) 0.0265(7) 0.0085(6) 0.0040(5) 0.0183(6)
_geom_special_details
;
All e.s.d.'s (except the e.s.d. in the dihedral angle between two l.s. planes)
are estimated using the full covariance matrix. The cell e.s.d.'s are taken
into account individually in the estimation of e.s.d.'s in distances, angles
and torsion angles; correlations between e.s.d.'s in cell parameters are only
used when they are defined by crystal symmetry. An approximate (isotropic)
treatment of cell e.s.d.'s is used for estimating e.s.d.'s involving l.s.
planes.
;
loop_
    _geom_bond_atom_site_label_1
    _geom_bond_atom_site_label_2
    _geom_bond_site_symmetry_2
    _geom_bond_distance
    _geom_bond_publ_flag
    Zn1 N1 . 2.0323(11) yes
    Zn1 N4 . 2.0512(11) yes
    Zn1 Cl2 . 2.2145(4) yes
    Zn1 Cl1 . 2.2526(4) yes
    N1 C2 . 1.3466(17) ?
    N1 N2 . 1.3707(14) ?
    N2 C4 . 1.3506(16) ?
    N2 C6 . 1.4693(16) ?
    N3 C15 . 1.3581(16) ?
    N3 N4 . 1.3695(15) ?
    N3 C13 . 1.4654(16) ?
    N4 C17 . 1.3429(17) ?
    C1 C2 . 1.4942(19) ?
    C1 H1A . 0.9800 ?
    C1 H1B . 0.9800 ?
    C1 H1C . 0.9800 ?
    C2 C3 . 1.3944(19) ?
    C3 C4 . 1.3810(19) ?
    C3 H3 . 0.9500 ?
    C4 C5 . 1.4892(18) ?
    C5 H5A . 0.9800 ?
    C5 H5B . 0.9800 ?
    C5 H5C . 0.9800 ?
    C6 C7 . 1.5159(17) ?
    C6 H6A . 0.9900 ?
    C6 H6B . 0.9900 ?
    C7 C8 . 1.3974(17) ?
    C7 C12 . 1.4066(18) ?
    C8 C9 . 1.3934(19) ?
    C8 H8 . 0.9500 ?
    C9 C10 . 1.384(2) ?
    C9 H9 . 0.9500 ?
    C10 C11 . 1.3912(19) ?
    C10 H10 . 0.9500 ?
    C11 C12 . 1.3954(18) ?
    C11 H11 . 0.9500 ?
    C12 C13 . 1.5173(17) ?
    C13 H13A . 0.9900 ?
    C13 H13B . 0.9900 ?
    C14 C15 . 1.4889(19) ?
    C14 H14A . 0.9800 ?
    C14 H14B . 0.9800 ?
    C14 H14C . 0.9800 ?
    C15 C16 . 1.378(2) ?
    C16 C17 . 1.3943(19) ?
    C16 H16 . 0.9500 ?
    C17 C18 . 1.4961(19) ?
    C18 H18A . 0.9800 ?
    C18 H18B . 0.9800 ?
    C18 H18C . 0.9800 ?
loop_
    _geom_angle_atom_site_label_1
    _geom_angle_atom_site_label_2
    _geom_angle_atom_site_label_3
    _geom_angle_site_symmetry_1
    _geom_angle_site_symmetry_3
    _geom_angle
    _geom_angle_publ_flag
    N1 Zn1 N4 . . 111.72(4) yes
    N1 Zn1 Cl2 . . 115.14(3) yes
    N4 Zn1 Cl2 . . 104.72(3) yes
    N1 Zn1 Cl1 . . 103.37(3) yes
    N4 Zn1 Cl1 . . 106.19(3) yes
    Cl2 Zn1 Cl1 . . 115.538(13) yes
    C2 N1 N2 . . 105.94(10) ?
    C2 N1 Zn1 . . 130.14(9) ?
    N2 N1 Zn1 . . 121.78(8) ?
    C4 N2 N1 . . 110.96(10) ?
    C4 N2 C6 . . 127.34(11) ?
    N1 N2 C6 . . 121.69(10) ?
    C15 N3 N4 . . 110.72(11) ?
    C15 N3 C13 . . 127.79(11) ?
    N4 N3 C13 . . 121.15(10) ?
    C17 N4 N3 . . 105.97(10) ?
    C17 N4 Zn1 . . 123.61(9) ?
    N3 N4 Zn1 . . 130.10(8) ?
    C2 C1 H1A . . 109.5 ?
    C2 C1 H1B . . 109.5 ?
    H1A C1 H1B . . 109.5 ?
    C2 C1 H1C . . 109.5 ?
    H1A C1 H1C . . 109.5 ?
    H1B C1 H1C . . 109.5 ?
    N1 C2 C3 . . 109.73(12) ?
    N1 C2 C1 . . 122.31(12) ?
    C3 C2 C1 . . 127.95(12) ?
    C4 C3 C2 . . 106.51(12) ?
    C4 C3 H3 . . 126.7 ?
    C2 C3 H3 . . 126.7 ?
    N2 C4 C3 . . 106.85(11) ?
    N2 C4 C5 . . 123.21(12) ?
    C3 C4 C5 . . 129.92(13) ?
    C4 C5 H5A . . 109.5 ?
    C4 C5 H5B . . 109.5 ?
    H5A C5 H5B . . 109.5 ?
    C4 C5 H5C . . 109.5 ?
    H5A C5 H5C . . 109.5 ?
    H5B C5 H5C . . 109.5 ?
    N2 C6 C7 . . 113.37(10) ?
    N2 C6 H6A . . 108.9 ?
    C7 C6 H6A . . 108.9 ?
    N2 C6 H6B . . 108.9 ?
    C7 C6 H6B . . 108.9 ?
    H6A C6 H6B . . 107.7 ?
    C8 C7 C12 . . 119.12(12) ?
    C8 C7 C6 . . 118.15(11) ?
    C12 C7 C6 . . 122.74(11) ?
    C9 C8 C7 . . 121.27(13) ?
    C9 C8 H8 . . 119.4 ?
    C7 C8 H8 . . 119.4 ?
    C10 C9 C8 . . 119.63(12) ?
    C10 C9 H9 . . 120.2 ?
    C8 C9 H9 . . 120.2 ?
    C9 C10 C11 . . 119.51(12) ?
    C9 C10 H10 . . 120.2 ?
    C11 C10 H10 . . 120.2 ?
    C10 C11 C12 . . 121.65(13) ?
    C10 C11 H11 . . 119.2 ?
    C12 C11 H11 . . 119.2 ?
    C11 C12 C7 . . 118.78(12) ?
    C11 C12 C13 . . 118.43(11) ?
    C7 C12 C13 . . 122.78(11) ?
    N3 C13 C12 . . 114.37(10) ?
    N3 C13 H13A . . 108.7 ?
    C12 C13 H13A . . 108.7 ?
    N3 C13 H13B . . 108.7 ?
    C12 C13 H13B . . 108.7 ?
    H13A C13 H13B . . 107.6 ?
    C15 C14 H14A . . 109.5 ?
    C15 C14 H14B . . 109.5 ?
    H14A C14 H14B . . 109.5 ?
    C15 C14 H14C . . 109.5 ?
    H14A C14 H14C . . 109.5 ?
    H14B C14 H14C . . 109.5 ?
    N3 C15 C16 . . 106.88(12) ?
    N3 C15 C14 . . 122.67(12) ?
    C16 C15 C14 . . 130.42(12) ?
    C15 C16 C17 . . 106.36(12) ?
    C15 C16 H16 . . 126.8 ?
    C17 C16 H16 . . 126.8 ?
    N4 C17 C16 . . 110.06(12) ?
    N4 C17 C18 . . 121.69(12) ?
    C16 C17 C18 . . 128.24(12) ?
    C17 C18 H18A . . 109.5 ?
    C17 C18 H18B . . 109.5 ?
    H18A C18 H18B . . 109.5 ?
    C17 C18 H18C . . 109.5 ?
    H18A C18 H18C . . 109.5 ?
    H18B C18 H18C . . 109.5 ?
loop_
    _geom_torsion_atom_site_label_1
    _geom_torsion_atom_site_label_2
    _geom_torsion_atom_site_label_3
    _geom_torsion_atom_site_label_4
    _geom_torsion_site_symmetry_1
    _geom_torsion_site_symmetry_2
    _geom_torsion_site_symmetry_3
    _geom_torsion_site_symmetry_4
    _geom_torsion
    _geom_torsion_publ_flag
    N4 Zn1 N1 C2 . . . . 144.03(11) ?
    Cl2 Zn1 N1 C2 . . . . 24.75(12) ?
    Cl1 Zn1 N1 C2 . . . . -102.19(11) ?
    N4 Zn1 N1 N2 . . . . -55.03(10) ?
    Cl2 Zn1 N1 N2 . . . . -174.31(8) ?
    Cl1 Zn1 N1 N2 . . . . 58.75(9) ?
    C2 N1 N2 C4 . . . . 0.12(14) ?
    Zn1 N1 N2 C4 . . . . -164.83(9) ?
    C2 N1 N2 C6 . . . . 179.86(11) ?
    Zn1 N1 N2 C6 . . . . 14.91(15) ?
    C15 N3 N4 C17 . . . . 0.24(14) ?
    C13 N3 N4 C17 . . . . 174.00(11) ?
    C15 N3 N4 Zn1 . . . . -173.30(9) ?
    C13 N3 N4 Zn1 . . . . 0.46(16) ?
    N1 Zn1 N4 C17 . . . . 170.83(10) ?
    Cl2 Zn1 N4 C17 . . . . -63.89(11) ?
    Cl1 Zn1 N4 C17 . . . . 58.82(11) ?
    N1 Zn1 N4 N3 . . . . -16.63(12) ?
    Cl2 Zn1 N4 N3 . . . . 108.65(10) ?
    Cl1 Zn1 N4 N3 . . . . -128.64(10) ?
    N2 N1 C2 C3 . . . . -0.15(14) ?
    Zn1 N1 C2 C3 . . . . 163.06(9) ?
    N2 N1 C2 C1 . . . . 178.95(12) ?
    Zn1 N1 C2 C1 . . . . -17.83(19) ?
    N1 C2 C3 C4 . . . . 0.13(16) ?
    C1 C2 C3 C4 . . . . -178.91(13) ?
    N1 N2 C4 C3 . . . . -0.04(15) ?
    C6 N2 C4 C3 . . . . -179.76(12) ?
    N1 N2 C4 C5 . . . . 178.73(12) ?
    C6 N2 C4 C5 . . . . -1.0(2) ?
    C2 C3 C4 N2 . . . . -0.05(15) ?
    C2 C3 C4 C5 . . . . -178.72(13) ?
    C4 N2 C6 C7 . . . . -71.13(16) ?
    N1 N2 C6 C7 . . . . 109.17(12) ?
    N2 C6 C7 C8 . . . . 109.89(13) ?
    N2 C6 C7 C12 . . . . -70.62(15) ?
    C12 C7 C8 C9 . . . . 1.10(19) ?
    C6 C7 C8 C9 . . . . -179.40(12) ?
    C7 C8 C9 C10 . . . . 0.6(2) ?
    C8 C9 C10 C11 . . . . -1.0(2) ?
    C9 C10 C11 C12 . . . . -0.3(2) ?
    C10 C11 C12 C7 . . . . 1.91(19) ?
    C10 C11 C12 C13 . . . . -179.28(12) ?
    C8 C7 C12 C11 . . . . -2.29(18) ?
    C6 C7 C12 C11 . . . . 178.22(11) ?
    C8 C7 C12 C13 . . . . 178.96(12) ?
    C6 C7 C12 C13 . . . . -0.53(19) ?
    C15 N3 C13 C12 . . . . -78.13(16) ?
    N4 N3 C13 C12 . . . . 109.26(13) ?
    C11 C12 C13 N3 . . . . 105.38(13) ?
    C7 C12 C13 N3 . . . . -75.87(15) ?
    N4 N3 C15 C16 . . . . -0.62(14) ?
    C13 N3 C15 C16 . . . . -173.86(12) ?
    N4 N3 C15 C14 . . . . 177.89(12) ?
    C13 N3 C15 C14 . . . . 4.6(2) ?
    N3 C15 C16 C17 . . . . 0.73(15) ?
    C14 C15 C16 C17 . . . . -177.61(14) ?
    N3 N4 C17 C16 . . . . 0.24(14) ?
    Zn1 N4 C17 C16 . . . . 174.30(9) ?
    N3 N4 C17 C18 . . . . -178.81(12) ?
    Zn1 N4 C17 C18 . . . . -4.75(18) ?
    C15 C16 C17 N4 . . . . -0.61(15) ?
    C15 C16 C17 C18 . . . . 178.36(14) ?
