# Supplementary material for: {1,2-Bis[(3,5-dimethyl-1H-pyrazol-1-yl-κN 2)meth­yl]benzene}­dichloridozinc(II)
Source: Acta Crystallogr Sect E Struct Rep Online. 2011 Nov 9;67(Pt 12):m1715–6. doi: 10.1107/S1600536811046368 (PMC3238634; doi:10.1107/S1600536811046368)
Supplement: Supplementary file 2 [file e-67-m1715-Isup2.hkl]

# 
# h,k,l, Fc-squared, Fo-squared, sigma(Fo-squared) and status flag 
# 
data_I
_shelx_title ' DARKWA84 IN P-1' 
_shelx_refln_list_code          4 
_shelx_F_calc_maximum      150.97 
_exptl_crystal_F_000       444.00 
_reflns_d_resolution_high  0.7495 
 
loop_ 
 _symmetry_equiv_pos_as_xyz 
 'x, y, z' 
 '-x, -y, -z' 
 
_cell_length_a     9.0830 
_cell_length_b    10.6375 
_cell_length_c    11.9558 
_cell_angle_alpha 111.853 
_cell_angle_beta   95.476 
_cell_angle_gamma 112.636 
 
_shelx_F_squared_multiplier     1.000 
 
loop_ 
 _refln_index_h 
 _refln_index_k 
 _refln_index_l 
 _refln_F_squared_calc 
 _refln_F_squared_meas 
 _refln_F_squared_sigma 
 _refln_observed_status 
   1   0   0     5014.71     5312.30    102.72 o 
   2   0   0       34.67       29.61      0.69 o 
   3   0   0      414.98      453.27      6.32 o 
   4   0   0      199.59      181.75      2.76 o 
   5   0   0      765.28      815.02      9.84 o 
   6   0   0       10.31        9.67      0.86 o 
   7   0   0      154.45      151.67      3.45 o 
   8   0   0      436.68      451.79      7.65 o 
   9   0   0      211.00      199.79      5.15 o 
  10   0   0      612.99      658.55     30.44 o 
 -11   1   0       13.77       12.42      4.00 o 
 -10   1   0       30.53       23.20      5.20 o 
  -9   1   0      290.85      297.43     15.48 o 
  -8   1   0      796.43      782.63     11.53 o 
  -7   1   0       14.58       11.39      1.23 o 
  -6   1   0     1479.78     1509.25     17.47 o 
  -5   1   0      498.14      469.17      6.02 o 
  -4   1   0     1620.89     1686.17     18.87 o 
  -3   1   0     1727.08     1884.31     20.81 o 
  -2   1   0     1967.85     2144.28     26.29 o 
  -1   1   0      216.18      236.74      3.05 o 
   0   1   0       13.31       14.07      0.39 o 
   1   1   0     4225.09     4692.49     50.92 o 
   2   1   0     2550.09     2697.12     29.48 o 
   3   1   0       36.77       56.84      1.81 o 
   4   1   0     1022.42     1114.61     12.95 o 
   5   1   0     1071.12     1107.68     13.11 o 
   6   1   0     1288.55     1250.74     16.87 o 
   7   1   0      749.17      733.39     12.32 o 
   8   1   0        2.39        1.83      1.19 o 
   9   1   0      113.72      126.20      4.86 o 
  10   1   0      322.52      348.20      9.19 o 
 -11   2   0       13.41        9.58      3.59 o 
 -10   2   0      190.71      204.13      7.03 o 
  -9   2   0      620.45      602.73     10.67 o 
  -8   2   0      295.66      276.40      5.15 o 
  -7   2   0     1731.67     1680.82     19.46 o 
  -6   2   0      779.68      738.39      9.09 o 
  -5   2   0     3399.60     3498.70     42.43 o 
  -4   2   0     4365.91     4648.99     50.57 o 
  -3   2   0        8.12       10.31      0.50 o 
  -2   2   0      267.57      311.80      4.14 o 
  -1   2   0       40.85       58.19      0.96 o 
   0   2   0     3097.66     3570.83     38.77 o 
   1   2   0        0.05       -1.05      1.05 o 
   2   2   0       76.96       66.93      1.32 o 
   3   2   0     2842.23     3129.38     34.42 o 
   4   2   0      189.64      170.23      2.81 o 
   5   2   0      522.79      499.79      6.66 o 
   6   2   0      480.85      487.25      7.80 o 
   7   2   0     1133.93     1162.10     16.35 o 
   8   2   0      343.56      348.23      8.60 o 
   9   2   0      100.61       97.17      4.53 o 
 -11   3   0       60.16       69.94      5.84 o 
 -10   3   0      832.83      826.71     18.24 o 
  -9   3   0      403.90      400.54      7.74 o 
  -8   3   0      753.96      754.70     19.17 o 
  -7   3   0        8.70        4.99      1.16 o 
  -6   3   0      659.22      615.90      7.75 o 
  -5   3   0     4277.97     4506.96     49.27 o 
  -4   3   0       12.16        4.36      0.81 o 
  -3   3   0        6.30        8.35      0.50 o 
  -2   3   0      751.62      877.12     10.04 o 
  -1   3   0     3552.83     3689.22     47.51 o 
   0   3   0     3774.11     3996.43     43.40 o 
   1   3   0     6540.45     6783.35     73.38 o 
   2   3   0     3840.86     3979.10     43.51 o 
   3   3   0       92.25       93.55      1.91 o 
   4   3   0      758.35      739.20      9.21 o 
   5   3   0      751.80      762.88      9.67 o 
   6   3   0     1162.65     1103.92     15.54 o 
   7   3   0      159.05      181.46      4.38 o 
   8   3   0      140.88      142.62      5.21 o 
   9   3   0      319.41      346.98      9.29 o 
 -11   4   0      203.73      215.79      9.96 o 
 -10   4   0      591.31      585.67     13.91 o 
  -9   4   0     1371.29     1380.19     27.16 o 
  -8   4   0      292.83      302.33      5.80 o 
  -7   4   0     1526.08     1540.76     17.88 o 
  -6   4   0      446.79      433.90      5.79 o 
  -5   4   0        1.79        2.66      0.65 o 
  -4   4   0        7.78       14.58      0.93 o 
  -3   4   0      985.70     1102.82     12.59 o 
  -2   4   0       24.26       21.49      0.78 o 
  -1   4   0      365.54      455.45      5.81 o 
   0   4   0     2298.40     2352.39     34.92 o 
   1   4   0     5832.59     5891.55     63.94 o 
   2   4   0     4896.25     4910.23     53.70 o 
   3   4   0     1893.61     1959.61     22.30 o 
   4   4   0      283.40      272.73      4.28 o 
   5   4   0      456.86      429.92      7.21 o 
   6   4   0       41.27       42.04      2.21 o 
   7   4   0       67.95       74.41      3.71 o 
   8   4   0       34.72       40.85      4.40 o 
 -11   5   0        7.97       11.37      2.71 o 
 -10   5   0        3.51        1.76      1.90 o 
  -9   5   0      107.49       94.53      4.20 o 
  -8   5   0       29.45       26.85      1.98 o 
  -7   5   0      168.61      162.19      2.96 o 
  -6   5   0     1971.89     1992.60     25.77 o 
  -5   5   0     5330.76     5507.71     60.04 o 
  -4   5   0      820.96      760.59      9.11 o 
  -3   5   0      535.44      509.88      6.34 o 
  -2   5   0      103.12       93.09      1.74 o 
  -1   5   0      394.03      448.58      5.68 o 
   0   5   0      296.56      360.71      4.82 o 
   1   5   0        1.37        1.59      0.57 o 
   2   5   0     1482.51     1457.98     16.93 o 
   3   5   0      216.89      214.70      3.63 o 
   4   5   0      138.04      130.65      2.80 o 
   5   5   0      626.48      650.76     12.12 o 
   6   5   0      444.84      445.47     11.25 o 
   7   5   0      159.00      155.61      7.76 o 
 -12   6   0       16.01       18.67      4.15 o 
 -11   6   0       35.12       37.38      3.61 o 
 -10   6   0      247.76      244.28     13.68 o 
  -9   6   0      179.65      174.82      4.57 o 
  -8   6   0     1313.19     1267.99     17.54 o 
  -7   6   0      669.75      682.03     13.42 o 
  -6   6   0      140.07      128.88      2.52 o 
  -5   6   0     1771.66     1766.07     24.21 o 
  -4   6   0     5231.20     5491.58     59.89 o 
  -3   6   0     3076.98     3050.83     33.74 o 
  -2   6   0      332.50      330.01      4.53 o 
  -1   6   0        8.98       14.06      1.90 o 
   0   6   0       49.34       44.52      1.37 o 
   1   6   0       32.74       29.64      1.26 o 
   2   6   0      761.57      756.89      9.62 o 
   3   6   0       42.59       37.47      1.86 o 
   4   6   0       33.43       34.83      3.34 o 
   5   6   0      753.34      771.07     36.19 o 
   6   6   0      275.14      269.36     10.76 o 
   7   6   0      367.12      417.85     14.93 o 
 -11   7   0      121.52      123.29      5.60 o 
 -10   7   0      777.33      766.83     16.95 o 
  -9   7   0      165.68      172.69      8.68 o 
  -8   7   0      661.04      642.48      9.93 o 
  -7   7   0      698.78      648.52     13.17 o 
  -6   7   0      674.56      661.48      8.49 o 
  -5   7   0      500.96      531.14      7.66 o 
  -4   7   0      327.51      341.80      4.86 o 
  -3   7   0     1177.34     1169.59     15.39 o 
  -2   7   0      217.23      221.99      3.49 o 
  -1   7   0       11.96        8.17      0.76 o 
   0   7   0       18.28       21.79      1.37 o 
   1   7   0     1735.64     1699.92     22.51 o 
   2   7   0     2799.30     2846.28     36.53 o 
   3   7   0     1718.50     1754.61     26.70 o 
   4   7   0        2.25       -0.48      4.64 o 
   5   7   0      122.38      118.42      6.81 o 
   6   7   0      234.56      230.28     10.30 o 
 -11   8   0       16.60       18.65      4.67 o 
 -10   8   0       10.92        4.73      1.65 o 
  -9   8   0      576.68      568.79     14.94 o 
  -8   8   0      586.64      567.72     11.75 o 
  -7   8   0      535.21      518.38      9.68 o 
  -6   8   0      708.97      683.58      8.86 o 
  -5   8   0     2216.61     2191.14     24.99 o 
  -4   8   0      712.72      732.66      9.27 o 
  -3   8   0      590.85      626.49     10.92 o 
  -2   8   0        8.04        7.92      1.12 o 
  -1   8   0        1.22        1.40      0.93 o 
   0   8   0      164.56      158.17      3.68 o 
   1   8   0      680.69      685.58     11.29 o 
   2   8   0     1027.57     1011.86     16.51 o 
   3   8   0      519.53      523.03     12.53 o 
   4   8   0      374.56      391.34     13.85 o 
   5   8   0       47.12       47.15      5.33 o 
 -11   9   0       20.54       26.80      3.30 o 
 -10   9   0       39.87       39.50      2.73 o 
  -9   9   0        3.22        4.09      1.79 o 
  -8   9   0      175.15      173.53      4.64 o 
  -7   9   0       91.31       92.75      3.17 o 
  -6   9   0     1054.41     1026.96     24.23 o 
  -5   9   0      234.03      232.67      4.67 o 
  -4   9   0     2750.12     2717.97     34.96 o 
  -3   9   0     2810.32     2685.54     41.94 o 
  -2   9   0     1075.82     1066.49     26.30 o 
  -1   9   0      270.69      228.83      7.22 o 
   0   9   0      125.69      130.80      3.88 o 
   1   9   0        2.53        0.92      1.31 o 
   2   9   0       24.27       22.29      2.15 o 
   3   9   0       25.30       39.03      4.53 o 
   4   9   0       88.54       96.04      6.74 o 
 -11  10   0      102.10      107.79      5.35 o 
 -10  10   0        3.35        2.36      1.83 o 
  -9  10   0       52.04       50.09      2.86 o 
  -8  10   0       94.60      107.95     10.49 o 
  -7  10   0      462.28      448.23     11.26 o 
  -6  10   0      103.66      106.27      4.72 o 
  -5  10   0        2.71        3.42      1.27 o 
  -4  10   0      319.57      326.14      6.83 o 
  -3  10   0     1288.82     1321.55     20.78 o 
  -2  10   0      934.93      931.67     15.45 o 
  -1  10   0       53.22       64.05      2.92 o 
   0  10   0       21.61       19.04      1.99 o 
   1  10   0       88.84       97.79      3.89 o 
   2  10   0      441.28      466.99     15.90 o 
 -10  11   0      126.79      143.17      9.33 o 
  -9  11   0      357.99      378.38     10.73 o 
  -8  11   0      947.55      945.67     27.77 o 
  -7  11   0      266.54      259.94      8.17 o 
  -6  11   0      175.30      175.80      9.35 o 
  -5  11   0      108.32      105.17      4.84 o 
  -4  11   0       53.16       50.87      2.75 o 
  -3  11   0        3.13        2.25      1.39 o 
  -2  11   0        7.06        6.63      1.75 o 
  -1  11   0      101.30       99.83      4.61 o 
   0  11   0       62.09       61.84      3.29 o 
   1  11   0      150.55      158.35      8.30 o 
  -9  12   0      324.29      338.66     10.28 o 
  -8  12   0      243.43      265.11      8.77 o 
  -7  12   0       17.18       15.65      2.88 o 
  -6  12   0       30.50       42.45      6.38 o 
  -5  12   0      386.30      412.72     11.25 o 
  -4  12   0      152.26      154.97      6.23 o 
  -3  12   0      588.59      605.24     12.51 o 
  -2  12   0      560.63      550.40     10.83 o 
  -1  12   0      257.90      279.74      8.15 o 
  -7  13   0        2.88        3.64      3.41 o 
  -6  13   0       37.01       31.86      4.24 o 
  -5  13   0      206.86      214.14      9.57 o 
  -4  13   0        4.42        2.10      3.41 o 
   3 -13   1      295.66      310.72      7.51 o 
   4 -13   1      565.51      567.30     21.03 o 
   5 -13   1      440.47      428.87     11.82 o 
   6 -13   1       31.60       30.90      3.56 o 
   7 -13   1       44.85       50.11      7.13 o 
   8 -13   1        4.13        0.82      3.12 o 
   0 -12   1      117.69      118.60      4.49 o 
   1 -12   1      158.18      165.30      6.02 o 
   2 -12   1       86.45       87.12      3.66 o 
   3 -12   1      129.60      124.10      4.30 o 
   4 -12   1       32.09       33.76      2.49 o 
   5 -12   1        5.55        5.86      2.04 o 
   6 -12   1       57.87       57.23      4.01 o 
   7 -12   1      118.00      122.70      5.57 o 
   8 -12   1      507.59      530.60     13.43 o 
   9 -12   1      435.35      472.22     12.61 o 
  -1 -11   1      342.67      360.18      8.03 o 
   0 -11   1      237.00      239.04      6.07 o 
   1 -11   1        7.82        7.07      1.78 o 
   2 -11   1       40.87       39.30      5.37 o 
   3 -11   1      262.59      252.55      5.97 o 
   4 -11   1      953.59      920.70     15.43 o 
   5 -11   1      740.52      740.09     12.91 o 
   6 -11   1       83.49       84.30      4.36 o 
   7 -11   1      132.66      126.16      5.35 o 
   8 -11   1       56.92       58.42      3.99 o 
   9 -11   1        5.15        2.72      2.98 o 
  10 -11   1      280.63      312.00      9.44 o 
  -3 -10   1        9.69       11.59      2.74 o 
  -2 -10   1      134.75      156.52      4.84 o 
  -1 -10   1        2.12        3.44      1.80 o 
   0 -10   1       91.17       81.78      3.25 o 
   1 -10   1       33.30       29.28      3.59 o 
   2 -10   1       23.70       20.89      1.86 o 
   3 -10   1       81.06       92.34      3.22 o 
   4 -10   1     1967.73     1962.20     29.47 o 
   5 -10   1     1122.79     1069.26     30.58 o 
   6 -10   1      808.83      797.41     13.42 o 
   7 -10   1       79.75       75.22      7.98 o 
   8 -10   1       11.88        9.61      2.25 o 
   9 -10   1       72.14       72.50      3.21 o 
  10 -10   1       14.73       14.24      2.10 o 
  11 -10   1        2.94        1.80      2.33 o 
  -4  -9   1       85.97       93.26      6.27 o 
  -3  -9   1      203.27      203.37      6.99 o 
  -2  -9   1      561.51      557.53     10.41 o 
  -1  -9   1      618.28      629.81     11.26 o 
   0  -9   1      181.77      197.97      4.85 o 
   1  -9   1      365.39      313.22      6.42 o 
   2  -9   1      109.22      114.33      3.39 o 
   3  -9   1      386.31      333.75      6.60 o 
   4  -9   1      302.31      272.36      5.72 o 
   5  -9   1       47.68       46.95      2.23 o 
   6  -9   1     1469.17     1442.52     18.86 o 
   7  -9   1      576.01      616.94     10.83 o 
   8  -9   1       17.90       16.67      1.75 o 
   9  -9   1       54.14       47.45      3.17 o 
  10  -9   1       56.99       59.22      4.01 o 
  11  -9   1      303.14      331.01      9.77 o 
  -5  -8   1      345.10      377.55     10.59 o 
  -4  -8   1      384.90      390.04     10.39 o 
  -3  -8   1      181.43      180.41      4.80 o 
  -2  -8   1      921.74      921.51     15.16 o 
  -1  -8   1     2038.62     2036.65     30.37 o 
   0  -8   1      928.96      886.35     17.10 o 
   1  -8   1      475.81      505.84      9.95 o 
   2  -8   1      829.01      782.15     11.24 o 
   3  -8   1      410.44      382.91      6.30 o 
   4  -8   1      129.16      122.36      2.47 o 
   5  -8   1       31.49       34.33      1.41 o 
   6  -8   1      109.02      105.58      2.61 o 
   7  -8   1      453.25      437.22      6.86 o 
   8  -8   1      704.55      688.75     13.30 o 
   9  -8   1      445.68      450.97      9.42 o 
  10  -8   1      317.10      321.86     11.83 o 
  11  -8   1      203.18      217.98      7.53 o 
  -6  -7   1      430.66      482.77     12.52 o 
  -5  -7   1      748.07      771.79     17.03 o 
  -4  -7   1     1075.69     1126.87     32.31 o 
  -3  -7   1      784.31      755.96     12.77 o 
  -2  -7   1      222.54      214.77      4.89 o 
  -1  -7   1      600.42      576.11      8.76 o 
   0  -7   1      719.39      706.55     10.24 o 
   1  -7   1      400.96      418.73      5.61 o 
   2  -7   1       16.73       19.25      1.11 o 
   3  -7   1      311.68      329.42      4.63 o 
   4  -7   1     1551.02     1580.28     18.17 o 
   5  -7   1      924.13      890.85     10.84 o 
   6  -7   1     2811.15     2826.68     31.69 o 
   7  -7   1      857.21      829.52     11.47 o 
   8  -7   1       86.38       82.06      3.13 o 
   9  -7   1      519.21      527.96      9.82 o 
  10  -7   1      706.41      702.99     15.84 o 
  11  -7   1       92.81       99.53      5.08 o 
  -7  -6   1       48.52       48.10      3.98 o 
  -6  -6   1       33.70       36.72      3.29 o 
  -5  -6   1        2.70        2.33      1.82 o 
  -4  -6   1       67.53       68.68      2.71 o 
  -3  -6   1      227.58      215.86      4.79 o 
  -2  -6   1     2107.71     2151.64     27.81 o 
  -1  -6   1      753.51      742.50      9.17 o 
   0  -6   1      254.45      260.36      3.80 o 
   1  -6   1      423.74      431.49      5.57 o 
   2  -6   1      469.18      492.08      6.22 o 
   3  -6   1       17.02       13.91      0.76 o 
   4  -6   1      121.54      120.09      2.20 o 
   5  -6   1     2413.98     2393.00     26.78 o 
   6  -6   1     2701.64     2700.35     30.20 o 
   7  -6   1     1253.16     1240.02     14.78 o 
   8  -6   1      626.49      616.22      9.01 o 
   9  -6   1       16.88       16.35      2.34 o 
  10  -6   1        6.52        6.52      2.20 o 
  11  -6   1       24.43       19.03      2.89 o 
  -8  -5   1      133.92      134.73      7.53 o 
  -7  -5   1       98.51      112.86     11.45 o 
  -6  -5   1      195.39      192.99      6.43 o 
  -5  -5   1       26.59       23.17      2.43 o 
  -4  -5   1       18.27       18.48      1.56 o 
  -3  -5   1      845.26      845.07     10.46 o 
  -2  -5   1       24.03       20.47      1.62 o 
  -1  -5   1     1135.76     1029.34     12.06 o 
   0  -5   1     2394.73     2345.89     26.05 o 
   1  -5   1     2321.20     2267.03     28.49 o 
   2  -5   1       36.58       20.10      0.79 o 
   3  -5   1      170.89      181.10      2.96 o 
   4  -5   1       22.67       24.25      0.94 o 
   5  -5   1      159.19      167.42      2.77 o 
   6  -5   1      192.42      193.96      3.72 o 
   7  -5   1      636.40      661.61      8.49 o 
   8  -5   1      234.69      237.51      4.35 o 
   9  -5   1      858.60      848.66     13.98 o 
  10  -5   1      259.82      254.93     20.53 o 
  11  -5   1       62.29       69.95      5.69 o 
  -8  -4   1      246.20      247.52      7.80 o 
  -7  -4   1      223.66      240.15      5.82 o 
  -6  -4   1      333.94      342.81      7.45 o 
  -5  -4   1      134.93      142.00      2.90 o 
  -4  -4   1     1129.40     1105.41     13.26 o 
  -3  -4   1     1370.56     1373.36     15.93 o 
  -2  -4   1      201.14      193.19      2.99 o 
  -1  -4   1     1192.25     1313.81     14.94 o 
   0  -4   1     4348.30     4418.54     48.06 o 
   1  -4   1    11651.82    12482.84    135.02 o 
   2  -4   1     1774.11     1793.67     19.88 o 
   3  -4   1      462.08      477.46      5.87 o 
   4  -4   1      547.27      583.54      7.10 o 
   5  -4   1      707.70      690.96     14.72 o 
   6  -4   1     1418.73     1412.85     16.37 o 
   7  -4   1      738.73      731.20      9.21 o 
   8  -4   1       14.83       15.06      1.48 o 
   9  -4   1     1383.11     1332.52     20.63 o 
  10  -4   1      484.45      496.13     12.35 o 
  11  -4   1      676.21      695.11     16.47 o 
  -9  -3   1       25.77       35.77      3.19 o 
  -8  -3   1       48.93       57.63      3.04 o 
  -7  -3   1     1152.62     1151.80     18.42 o 
  -6  -3   1      385.49      386.72      6.64 o 
  -5  -3   1      153.60      153.23      2.90 o 
  -4  -3   1     1646.51     1716.23     19.64 o 
  -3  -3   1     3156.02     3240.51     35.75 o 
  -2  -3   1      522.27      513.51      6.30 o 
  -1  -3   1      553.60      536.99      6.38 o 
   0  -3   1       23.00       14.43      0.57 o 
   1  -3   1      714.70      733.83     16.21 o 
   2  -3   1      284.00      276.47      3.46 o 
   3  -3   1      720.83      844.69      9.69 o 
   4  -3   1      346.06      359.79      9.43 o 
   5  -3   1      238.43      229.05      3.37 o 
   6  -3   1      738.19      660.43      8.27 o 
   7  -3   1     2838.48     2911.83     32.66 o 
   8  -3   1     1867.79     1876.40     40.11 o 
   9  -3   1      341.19      331.78      8.71 o 
  10  -3   1        2.48        0.95      1.42 o 
  11  -3   1       42.27       45.26      4.08 o 
  -9  -2   1     1365.42     1452.60     27.10 o 
  -8  -2   1      328.43      320.71      6.93 o 
  -7  -2   1       27.60       20.51      1.94 o 
  -6  -2   1      200.32      195.17      3.44 o 
  -5  -2   1      566.20      548.04      8.12 o 
  -4  -2   1     1296.16     1349.05     15.54 o 
  -3  -2   1      134.86      113.40      2.23 o 
  -2  -2   1      651.96      639.55      8.45 o 
  -1  -2   1     2245.21     2236.64     24.46 o 
   0  -2   1     3401.81     3820.39     53.05 o 
   1  -2   1     3824.22     4142.07     49.62 o 
   2  -2   1       24.62       24.86      0.65 o 
   3  -2   1      378.84      402.12      4.90 o 
   4  -2   1      190.42      209.74      3.41 o 
   5  -2   1      300.05      304.40      4.21 o 
   6  -2   1      769.83      786.89      9.63 o 
   7  -2   1      167.72      167.68      3.56 o 
   8  -2   1      434.76      425.75      7.99 o 
   9  -2   1      651.93      678.46     11.86 o 
  10  -2   1       17.39       20.20      2.17 o 
  11  -2   1        3.28        4.79      2.87 o 
 -10  -1   1       29.80       36.84      6.16 o 
  -9  -1   1      497.87      489.31     10.34 o 
  -8  -1   1     1352.42     1434.22     22.22 o 
  -7  -1   1     1238.33     1241.31     16.97 o 
  -6  -1   1        8.57        7.58      0.85 o 
  -5  -1   1      432.87      447.83      5.94 o 
  -4  -1   1      398.87      469.30      6.74 o 
  -3  -1   1       30.75       38.03      1.00 o 
  -2  -1   1      686.97      757.58      8.61 o 
  -1  -1   1     1394.93     1514.03     18.29 o 
   0  -1   1     6380.44     5844.33    153.79 o 
   1  -1   1     6336.89     6886.96    231.71 o 
   2  -1   1     1315.29     1377.40     17.51 o 
   3  -1   1     2735.53     2934.70     32.02 o 
   4  -1   1       85.81       96.83      1.75 o 
   5  -1   1      233.70      245.84      3.59 o 
   6  -1   1        0.94        3.09      0.66 o 
   7  -1   1        0.83       -0.25      1.28 o 
   8  -1   1       55.49       55.91      2.59 o 
   9  -1   1      179.59      176.81      4.77 o 
  10  -1   1      381.21      385.34      8.25 o 
 -10   0   1       54.36       64.64      5.76 o 
  -9   0   1        9.16        6.86      1.55 o 
  -8   0   1      200.66      181.14      4.04 o 
  -7   0   1      428.57      420.72      7.12 o 
  -6   0   1     1674.76     1677.28     19.28 o 
  -5   0   1     1083.50     1088.63     12.72 o 
  -4   0   1     1248.92     1258.39     14.33 o 
  -3   0   1     4575.43     4869.19     52.83 o 
  -2   0   1    10682.57    11177.96    132.88 o 
  -1   0   1     2679.84     2853.31     34.74 o 
   1   0   1     1873.35     2069.79     28.76 o 
   2   0   1     8921.29     9423.88    112.97 o 
   3   0   1     8329.61     8680.96     94.02 o 
   4   0   1      359.18      360.37      5.10 o 
   5   0   1       21.71       19.76      1.12 o 
   6   0   1      232.96      212.15      4.13 o 
   7   0   1       47.91       42.76      2.22 o 
   8   0   1      790.08      772.96     13.13 o 
   9   0   1      379.41      373.53      7.90 o 
  10   0   1        8.00       11.13      2.17 o 
 -11   1   1      119.14      134.66      8.37 o 
 -10   1   1       58.05       57.65      4.64 o 
  -9   1   1      371.89      349.37      7.12 o 
  -8   1   1     1211.12     1204.40     16.53 o 
  -7   1   1      152.34      151.57      3.46 o 
  -6   1   1      456.93      475.08      6.23 o 
  -5   1   1     3727.23     3949.70     43.24 o 
  -4   1   1     1337.82     1218.27     13.82 o 
  -3   1   1      460.94      433.26      8.73 o 
  -2   1   1      386.76      386.58      4.84 o 
  -1   1   1    11999.18    12759.98    337.26 o 
   0   1   1     4488.95     4689.79     56.31 o 
   1   1   1     1079.54     1117.72     18.20 o 
   2   1   1        9.12        4.16      0.48 o 
   3   1   1       91.80       94.64      1.70 o 
   4   1   1      510.23      540.39      7.31 o 
   5   1   1      543.56      527.44      6.85 o 
   6   1   1      367.04      374.90      6.31 o 
   7   1   1      459.82      477.41      9.21 o 
   8   1   1      286.03      292.01      6.52 o 
   9   1   1      374.97      367.46     14.47 o 
  10   1   1      166.05      193.29      7.34 o 
 -11   2   1        2.54       -2.59      2.59 o 
 -10   2   1       31.89       27.59      3.05 o 
  -9   2   1     1079.18     1107.91     22.69 o 
  -8   2   1      268.20      274.89      4.44 o 
  -7   2   1     2970.21     3021.80     33.83 o 
  -6   2   1      785.46      777.17      9.49 o 
  -5   2   1      270.06      286.29      3.97 o 
  -4   2   1     2066.48     2143.64     24.10 o 
  -3   2   1      249.58      286.97      4.25 o 
  -2   2   1       92.02      123.98      2.91 o 
  -1   2   1     5004.19     5268.80     57.05 o 
   0   2   1      122.93      148.29      2.33 o 
   1   2   1     4989.17     5260.83     57.00 o 
   2   2   1     4301.96     4275.17     46.61 o 
   3   2   1     2277.36     2310.81     32.93 o 
   4   2   1      224.03      240.60      3.65 o 
   5   2   1        0.03        1.83      1.50 o 
   6   2   1     1023.22     1041.47     14.69 o 
   7   2   1     1061.16     1029.73     16.78 o 
   8   2   1       14.19       10.92      2.27 o 
   9   2   1      154.62      179.97      5.42 o 
 -11   3   1       80.70       85.23      6.25 o 
 -10   3   1      176.48      184.87      6.55 o 
  -9   3   1      251.09      245.82      8.98 o 
  -8   3   1      302.90      301.89      4.69 o 
  -7   3   1     1069.34     1026.49     14.02 o 
  -6   3   1      558.61      487.17      6.33 o 
  -5   3   1      977.52     1028.31     11.97 o 
  -4   3   1       40.79       34.04      0.97 o 
  -3   3   1       89.21      107.85      2.33 o 
  -2   3   1     1157.86     1348.31     19.24 o 
  -1   3   1     2083.89     2273.15     24.94 o 
   0   3   1     1851.79     2108.62     23.26 o 
   1   3   1     2148.88     2249.44     24.92 o 
   2   3   1     3482.87     3577.34     39.30 o 
   3   3   1     4679.70     4766.75     52.18 o 
   4   3   1      933.02      912.14     14.62 o 
   5   3   1      269.71      257.34      4.92 o 
   6   3   1        4.93        1.95      1.30 o 
   7   3   1        2.80        1.66      1.49 o 
   8   3   1       25.93       29.57      2.53 o 
 -11   4   1       32.23       23.74      4.15 o 
 -10   4   1        7.89        4.30      2.18 o 
  -9   4   1      241.65      233.10      5.50 o 
  -8   4   1       99.37       96.75      3.07 o 
  -7   4   1       34.94       38.34      1.38 o 
  -6   4   1     1212.61     1277.00     14.85 o 
  -5   4   1     1602.38     1521.95     17.32 o 
  -4   4   1     3256.07     3378.26     37.11 o 
  -3   4   1     2441.44     2408.62     26.60 o 
  -2   4   1     3227.20     3437.81     37.56 o 
  -1   4   1     1940.78     2214.61     24.53 o 
   0   4   1      109.64      108.89      1.99 o 
   1   4   1      441.37      497.96      6.35 o 
   2   4   1      877.88      903.31     12.35 o 
   3   4   1     1091.95     1069.69     16.40 o 
   4   4   1      949.49      961.31     20.22 o 
   5   4   1      449.39      430.61      9.09 o 
   6   4   1      485.10      499.57      9.59 o 
   7   4   1       66.94       67.71      3.33 o 
   8   4   1       40.78       39.11      4.66 o 
 -12   5   1      467.26      504.13     17.90 o 
 -11   5   1      211.07      205.21      9.37 o 
 -10   5   1       60.46       64.07      4.02 o 
  -9   5   1        4.46        3.23      1.53 o 
  -8   5   1     1021.54     1063.37     15.04 o 
  -7   5   1     1652.74     1677.05     24.76 o 
  -6   5   1      110.63       97.87      2.80 o 
  -5   5   1       24.74       31.30      2.30 o 
  -4   5   1     1330.48     1258.48     14.51 o 
  -3   5   1     1939.90     1877.97     23.75 o 
  -2   5   1     1191.97     1101.59     12.74 o 
  -1   5   1      133.40      125.90      3.27 o 
   0   5   1       87.59       83.21      1.81 o 
   1   5   1      198.11      191.21      3.16 o 
   2   5   1      679.76      682.17      8.69 o 
   3   5   1     3612.39     3685.82     41.15 o 
   4   5   1       24.28       23.03      1.63 o 
   5   5   1       86.36       84.65      6.49 o 
   6   5   1      129.16      122.41      7.53 o 
   7   5   1      138.47      135.81      7.55 o 
 -12   6   1        0.25        2.89      3.41 o 
 -11   6   1      192.74      187.16      8.96 o 
 -10   6   1       74.88       76.65      5.28 o 
  -9   6   1       65.49       64.35      2.56 o 
  -8   6   1      611.53      613.98      9.55 o 
  -7   6   1     1297.53     1282.98     17.53 o 
  -6   6   1     2654.98     2637.20     29.56 o 
  -5   6   1      987.65      941.80     11.31 o 
  -4   6   1      308.58      295.32      4.26 o 
  -3   6   1     1745.35     1864.32     21.11 o 
  -2   6   1      777.67      786.59      9.56 o 
  -1   6   1      122.57      119.55      2.30 o 
   0   6   1       70.56       56.58      1.62 o 
   1   6   1        3.98        3.80      0.75 o 
   2   6   1      200.61      212.75      3.75 o 
   3   6   1      367.76      378.80      7.74 o 
   4   6   1      697.33      687.95     15.10 o 
   5   6   1      459.71      451.19     11.39 o 
   6   6   1        0.73        0.97      2.77 o 
 -12   7   1      449.79      498.16     17.59 o 
 -11   7   1       14.10       15.34      3.43 o 
 -10   7   1        3.52        2.22      1.73 o 
  -9   7   1      295.27      303.56      5.95 o 
  -8   7   1      257.46      234.22      5.60 o 
  -7   7   1      188.29      178.46      3.89 o 
  -6   7   1      225.54      222.72      4.34 o 
  -5   7   1      810.56      838.40     11.04 o 
  -4   7   1     2781.33     2832.47     31.69 o 
  -3   7   1      247.37      245.97      3.83 o 
  -2   7   1      152.95      136.82      2.72 o 
  -1   7   1      504.80      469.27      6.39 o 
   0   7   1        2.17        0.60      0.86 o 
   1   7   1      504.35      459.53      8.05 o 
   2   7   1      262.90      250.31      4.98 o 
   3   7   1      167.37      182.91      6.23 o 
   4   7   1     1415.81     1438.86     28.56 o 
   5   7   1      523.94      544.44     17.72 o 
 -11   8   1     1001.32      990.18     28.45 o 
 -10   8   1       78.59       90.67      4.39 o 
  -9   8   1        9.23        8.96      2.54 o 
  -8   8   1        6.36        5.69      1.23 o 
  -7   8   1      105.00       95.30      3.97 o 
  -6   8   1      152.39      152.68      3.55 o 
  -5   8   1       59.59       51.78      1.75 o 
  -4   8   1     1295.11     1280.79     15.27 o 
  -3   8   1     2071.67     2006.86     23.06 o 
  -2   8   1     2669.57     2672.83     34.30 o 
  -1   8   1      570.11      607.17     10.87 o 
   0   8   1      278.96      255.63      5.06 o 
   1   8   1      124.15      127.01      3.45 o 
   2   8   1       37.19       38.93      3.19 o 
   3   8   1        2.29        0.87      2.41 o 
   4   8   1      106.38       97.45      6.48 o 
 -11   9   1       70.05       74.57      4.29 o 
 -10   9   1       69.91       67.83      4.00 o 
  -9   9   1      103.95      101.48     11.17 o 
  -8   9   1      127.91      138.70      3.74 o 
  -7   9   1      440.10      452.55      7.71 o 
  -6   9   1     1046.35     1060.23     15.14 o 
  -5   9   1      998.52      962.83     17.87 o 
  -4   9   1      273.77      269.68      5.23 o 
  -3   9   1      339.77      345.03      8.09 o 
  -2   9   1     1208.73     1216.83     17.00 o 
  -1   9   1      909.90      895.94     13.20 o 
   0   9   1      236.05      241.89      5.78 o 
   1   9   1       69.62       70.10      3.12 o 
   2   9   1        4.89        3.94      2.69 o 
   3   9   1       25.11       27.99      4.12 o 
 -10  10   1       19.20       22.30      2.72 o 
  -9  10   1      254.89      250.93      7.21 o 
  -8  10   1      205.37      197.25      9.25 o 
  -7  10   1      120.66      131.13      5.47 o 
  -6  10   1      328.10      340.04      8.15 o 
  -5  10   1      486.97      509.70     15.19 o 
  -4  10   1      733.03      756.57     13.11 o 
  -3  10   1      139.70      139.07      4.97 o 
  -2  10   1       44.37       33.90      2.34 o 
  -1  10   1      343.00      356.81      8.81 o 
   0  10   1      124.18      131.80      4.88 o 
   1  10   1       60.76       54.16      5.20 o 
   2  10   1       46.44       58.57      5.45 o 
 -10  11   1      218.36      237.10     11.11 o 
  -9  11   1       87.88      108.23      7.17 o 
  -8  11   1      219.68      223.47     10.24 o 
  -7  11   1       79.55       84.44      6.22 o 
  -6  11   1       73.57       77.29      5.81 o 
  -5  11   1        3.37        6.84      2.92 o 
  -4  11   1        3.75        4.23      2.69 o 
  -3  11   1      350.30      358.05      9.04 o 
  -2  11   1      771.00      804.55     16.70 o 
  -1  11   1      376.74      366.41      9.42 o 
   0  11   1      384.94      421.77     10.52 o 
  -8  12   1       33.89       31.37      4.71 o 
  -7  12   1        0.82       -2.84      2.84 o 
  -6  12   1       45.64       48.12      5.33 o 
  -5  12   1       77.84       80.57      6.35 o 
  -4  12   1      124.10      135.58      8.04 o 
  -3  12   1        2.70        1.43      2.97 o 
  -2  12   1      519.21      581.81     15.46 o 
   2 -13   2        3.98        1.22      2.22 o 
   3 -13   2      113.65      128.13      4.49 o 
   4 -13   2       21.87       19.68      2.31 o 
   5 -13   2       13.46        9.89      2.60 o 
   6 -13   2        0.18       -1.14      2.02 o 
   7 -13   2        1.83        1.28      2.46 o 
   8 -13   2      250.83      249.47      8.36 o 
   0 -12   2      623.03      638.61     12.14 o 
   1 -12   2        1.61       -1.32      1.55 o 
   2 -12   2       13.91       11.45      2.92 o 
   3 -12   2       57.64       62.68      3.16 o 
   4 -12   2      406.08      393.22      8.22 o 
   5 -12   2      930.77      933.04     24.22 o 
   6 -12   2      498.98      469.45     22.79 o 
   7 -12   2       13.85       14.68      2.66 o 
   8 -12   2       20.99       21.75      3.05 o 
   9 -12   2       37.41       46.94      3.87 o 
  -2 -11   2       58.77       57.23      3.32 o 
  -1 -11   2        7.33        6.24      1.80 o 
   0 -11   2        4.76        1.59      1.49 o 
   1 -11   2        0.60       -0.40      1.33 o 
   2 -11   2      412.25      382.94      7.86 o 
   3 -11   2       36.90       42.55      2.47 o 
   4 -11   2      122.13      126.17      3.94 o 
   5 -11   2      719.91      698.45     12.25 o 
   6 -11   2     1708.61     1754.50     26.91 o 
   7 -11   2     1574.12     1594.38     31.46 o 
   8 -11   2      298.18      301.25      8.85 o 
   9 -11   2       73.05       75.70      4.44 o 
  10 -11   2        0.48       -2.08      2.08 o 
  -3 -10   2       14.91       19.16      2.89 o 
  -2 -10   2      246.34      263.77      9.07 o 
  -1 -10   2      408.56      416.36      8.42 o 
   0 -10   2      624.32      628.22     11.29 o 
   1 -10   2      155.11      164.67      7.57 o 
   2 -10   2      532.97      514.07     13.97 o 
   3 -10   2       69.60       58.03      2.58 o 
   4 -10   2      419.78      423.05      8.07 o 
   5 -10   2        4.56        5.47      1.28 o 
   6 -10   2       66.92       67.06      2.78 o 
   7 -10   2     1086.70     1098.79     17.66 o 
   8 -10   2       49.85       59.86      3.74 o 
   9 -10   2       44.54       47.19      2.78 o 
  10 -10   2      167.66      175.97      6.47 o 
  11 -10   2      198.13      185.43      6.96 o 
  -4  -9   2      295.78      314.51      9.24 o 
  -3  -9   2      353.53      359.41      7.71 o 
  -2  -9   2       47.17       52.46      2.86 o 
  -1  -9   2      670.70      649.48     11.44 o 
   0  -9   2     1551.12     1531.22     23.46 o 
   1  -9   2     2855.70     2765.69     45.66 o 
   2  -9   2      150.11      156.18      4.00 o 
   3  -9   2       17.99       18.12      1.94 o 
   4  -9   2       19.75       19.53      1.83 o 
   5  -9   2       28.51       24.78      1.76 o 
   6  -9   2       65.50       61.96      2.12 o 
   7  -9   2      367.50      376.64      6.23 o 
   8  -9   2        0.32       -0.07      1.24 o 
   9  -9   2      140.77      144.04      4.23 o 
  10  -9   2       56.13       64.71      4.06 o 
  11  -9   2       59.58       68.72      5.99 o 
  -5  -8   2      342.13      350.54     10.41 o 
  -4  -8   2      474.37      491.56     12.13 o 
  -3  -8   2     1775.05     1785.17     27.26 o 
  -2  -8   2      515.94      512.86      9.37 o 
  -1  -8   2      538.20      546.14      9.64 o 
   0  -8   2      213.50      236.01      5.08 o 
   1  -8   2     1052.78     1071.12     16.67 o 
   2  -8   2     1060.81     1032.88     16.03 o 
   3  -8   2      347.02      322.29      6.15 o 
   4  -8   2       87.83       84.44      2.46 o 
   5  -8   2     1488.14     1472.56     18.90 o 
   6  -8   2     2917.97     2965.79     36.70 o 
   7  -8   2     1957.12     1961.39     25.00 o 
   8  -8   2      253.77      262.63      4.91 o 
   9  -8   2       14.68       17.51      2.38 o 
  10  -8   2      709.14      693.66     15.71 o 
  11  -8   2       95.77       98.79      7.48 o 
  -6  -7   2       46.26       57.76      4.10 o 
  -5  -7   2       44.92       47.42      3.64 o 
  -4  -7   2      299.19      299.90      6.46 o 
  -3  -7   2     2321.12     2219.78     32.81 o 
  -2  -7   2      455.42      459.56      8.31 o 
  -1  -7   2      268.58      277.89      5.59 o 
   0  -7   2      669.28      655.50      9.52 o 
   1  -7   2     1087.08     1139.46     15.32 o 
   2  -7   2       33.57       37.55      1.62 o 
   3  -7   2      479.72      508.72      6.54 o 
   4  -7   2      238.49      245.94      3.76 o 
   5  -7   2        1.75        2.66      0.67 o 
   6  -7   2      704.36      658.06      9.24 o 
   7  -7   2     1922.65     1915.76     24.39 o 
   8  -7   2     1550.54     1553.05     20.19 o 
   9  -7   2      320.44      332.15      6.79 o 
  10  -7   2      120.43      123.43      5.23 o 
  11  -7   2        3.12        3.15      2.25 o 
  -7  -6   2      297.35      345.73     10.45 o 
  -6  -6   2        4.00        4.22      2.82 o 
  -5  -6   2       50.34       47.77      2.43 o 
  -4  -6   2       16.46       17.24      1.64 o 
  -3  -6   2     1073.27     1041.16     16.33 o 
  -2  -6   2        5.07        1.37      0.78 o 
  -1  -6   2       46.64       49.54      1.73 o 
   0  -6   2     2493.95     2620.03     38.29 o 
   1  -6   2     6296.66     6390.49     73.54 o 
   2  -6   2     6645.55     7036.20     76.41 o 
   3  -6   2      839.61      840.96      9.96 o 
   4  -6   2       16.47       14.73      0.83 o 
   5  -6   2      230.34      267.31      3.96 o 
   6  -6   2        1.95       -0.47      0.66 o 
   7  -6   2        7.40        5.85      1.19 o 
   8  -6   2      227.43      224.78      5.02 o 
   9  -6   2      803.93      838.30     13.89 o 
  10  -6   2       58.09       57.24      3.80 o 
  11  -6   2       22.41       23.05      3.11 o 
  -8  -5   2      548.12      572.67     29.21 o 
  -7  -5   2      218.99      229.45      7.30 o 
  -6  -5   2       29.48       33.20      2.89 o 
  -5  -5   2      109.20       97.48      3.12 o 
  -4  -5   2       14.18       15.36      1.19 o 
  -3  -5   2     1385.78     1357.28     15.87 o 
  -2  -5   2     3166.43     3220.66     35.61 o 
  -1  -5   2     1116.66     1071.26     12.44 o 
   0  -5   2      656.90      687.62      9.40 o 
   2  -5   2     4308.12     4284.51     46.60 o 
   3  -5   2     2624.04     2742.80     33.69 o 
   4  -5   2       79.87       73.41      1.57 o 
   5  -5   2      530.30      572.44      7.86 o 
   6  -5   2        8.36        3.13      0.66 o 
   7  -5   2     1337.79     1349.04     19.52 o 
   8  -5   2      375.21      357.78      6.92 o 
   9  -5   2        3.87        1.53      1.70 o 
  10  -5   2      404.02      419.67      8.54 o 
  11  -5   2      132.67      136.13      6.00 o 
  -9  -4   2        1.66       -2.44      2.44 o 
  -8  -4   2       10.52        8.11      2.49 o 
  -7  -4   2        2.76        1.90      1.88 o 
  -6  -4   2      171.82      162.19      3.59 o 
  -5  -4   2      336.90      330.58      5.44 o 
  -4  -4   2     2043.90     2085.79     23.71 o 
  -3  -4   2     1985.32     2078.26     23.43 o 
  -2  -4   2      970.72      887.00     10.42 o 
  -1  -4   2     1852.64     1792.09     19.94 o 
   0  -4   2     1027.99     1017.26     13.13 o 
   1  -4   2      793.92      931.25     11.28 o 
   2  -4   2      103.60       98.92      1.63 o 
   3  -4   2      261.80      225.56      3.11 o 
   4  -4   2      366.20      359.31      5.24 o 
   5  -4   2       45.27       44.56      1.27 o 
   6  -4   2      633.86      677.92      8.48 o 
   7  -4   2     2027.55     2048.33     29.91 o 
   8  -4   2      868.06      862.19     13.93 o 
   9  -4   2     2634.99     2624.94     38.41 o 
  10  -4   2       92.20       99.24      3.67 o 
  11  -4   2      163.07      160.04      6.61 o 
  -9  -3   2      801.54      828.28     18.09 o 
  -8  -3   2      889.28      940.99     15.76 o 
  -7  -3   2      721.71      785.97     13.22 o 
  -6  -3   2     1245.52     1249.63     16.54 o 
  -5  -3   2      654.47      644.91      8.30 o 
  -4  -3   2     2012.23     2053.13     23.17 o 
  -3  -3   2      343.06      333.41      4.49 o 
  -2  -3   2      409.45      409.12      5.12 o 
  -1  -3   2      126.44      103.39      3.00 o 
   0  -3   2     1449.71     1492.89     21.27 o 
   1  -3   2     3488.82     3852.68     46.25 o 
   2  -3   2     3577.28     3698.37     44.35 o 
   3  -3   2     1904.19     1908.32     21.12 o 
   4  -3   2       84.61       60.24      1.32 o 
   5  -3   2      503.27      533.97      9.35 o 
   6  -3   2        2.09        5.54      1.24 o 
   7  -3   2       31.18       27.79      2.87 o 
   8  -3   2     1663.93     1625.31     24.49 o 
   9  -3   2      138.67      138.65      4.11 o 
  10  -3   2     1076.28     1114.80     18.30 o 
  11  -3   2      161.32      152.30      8.76 o 
 -10  -2   2       13.27       19.40      3.22 o 
  -9  -2   2       88.03       96.19      4.53 o 
  -8  -2   2     1551.95     1562.60     24.10 o 
  -7  -2   2     1664.80     1670.47     25.15 o 
  -6  -2   2      275.35      296.02      4.58 o 
  -5  -2   2      156.71      144.72      2.66 o 
  -4  -2   2       31.66       31.53      1.11 o 
  -3  -2   2      401.24      496.29      6.14 o 
  -2  -2   2      708.95      730.10      8.46 o 
  -1  -2   2     2565.78     2764.10     34.44 o 
   0  -2   2      222.65      264.44      3.13 o 
   1  -2   2      949.04     1149.65     12.67 o 
   2  -2   2    22791.65    23927.67    657.80 o 
   3  -2   2     6912.14     7060.96     76.26 o 
   4  -2   2     2467.17     2478.54     38.59 o 
   5  -2   2        9.14       18.89      0.87 o 
   6  -2   2       10.00       11.04      1.02 o 
   7  -2   2        0.32        0.53      1.66 o 
   8  -2   2       13.82       12.12      1.50 o 
   9  -2   2       19.88       13.79      2.69 o 
  10  -2   2        3.80        0.71      1.50 o 
 -10  -1   2      179.24      181.17      6.96 o 
  -9  -1   2        1.88        2.02      1.37 o 
  -8  -1   2      251.56      256.49     10.69 o 
  -7  -1   2      346.29      349.56      5.74 o 
  -6  -1   2      692.01      696.15      8.81 o 
  -5  -1   2     1481.50     1466.67     16.86 o 
  -4  -1   2     1052.04     1078.67     12.46 o 
  -3  -1   2        5.90        7.89      0.51 o 
  -2  -1   2      813.25      834.73     16.73 o 
  -1  -1   2      353.32      377.81      6.21 o 
   0  -1   2        5.17       -0.88      0.88 o 
   1  -1   2      668.63      739.54      8.36 o 
   2  -1   2      192.18      173.32      3.08 o 
   3  -1   2     8344.01     8664.60     93.64 o 
   4  -1   2     1763.84     1796.26     20.13 o 
   5  -1   2       13.29       21.61      1.03 o 
   6  -1   2      104.32      108.86      2.72 o 
   7  -1   2        3.24        3.21      1.04 o 
   8  -1   2      816.65      777.43     13.14 o 
   9  -1   2      846.68      830.96     14.30 o 
  10  -1   2       98.79      111.66      4.85 o 
 -11   0   2        7.11        5.03      2.57 o 
 -10   0   2       40.68       41.68      3.51 o 
  -9   0   2      108.15      103.60      3.48 o 
  -8   0   2     1088.52     1107.32     17.40 o 
  -7   0   2     1799.03     1819.64     21.01 o 
  -6   0   2      418.94      374.25      5.70 o 
  -5   0   2      264.67      250.42      3.66 o 
  -4   0   2      987.74      922.36     10.69 o 
  -3   0   2    10622.48    11185.64    139.06 o 
  -2   0   2    18187.53    18794.91    549.12 o 
  -1   0   2     5428.09     5826.79     69.87 o 
   0   0   2    11595.67    12406.82    188.78 o 
   1   0   2      843.55     1009.60     22.90 o 
   2   0   2       27.88       24.53      1.30 o 
   3   0   2        5.74        7.21      0.94 o 
   4   0   2       52.34       53.11      1.23 o 
   5   0   2     1932.80     2124.94     27.13 o 
   6   0   2       35.74       36.89      1.92 o 
   7   0   2      313.70      301.50      6.30 o 
   8   0   2      273.76      269.37      6.16 o 
   9   0   2      558.02      568.30     10.80 o 
  10   0   2      520.86      525.90     10.66 o 
 -11   1   2       15.54       21.35      3.20 o 
 -10   1   2       20.95       25.81      2.96 o 
  -9   1   2       12.47       10.99      2.20 o 
  -8   1   2     1239.92     1210.66     16.10 o 
  -7   1   2      787.55      801.14     10.00 o 
  -6   1   2     3806.75     3736.69     53.62 o 
  -5   1   2     1720.19     1788.54     20.13 o 
  -4   1   2       73.32       91.33      2.16 o 
  -3   1   2       49.96       40.28      1.19 o 
  -2   1   2      686.86      720.63     10.76 o 
  -1   1   2     2068.66     2254.14     27.15 o 
   0   1   2     4507.69     5067.04     77.34 o 
   1   1   2      100.02      102.12      1.73 o 
   2   1   2     4925.65     5030.41     54.66 o 
   3   1   2     5672.93     5717.27     68.38 o 
   4   1   2     3866.08     3941.47     43.31 o 
   5   1   2      883.73      899.08     28.19 o 
   6   1   2      214.82      214.28      5.13 o 
   7   1   2       83.93       74.72      3.70 o 
   8   1   2       66.82       65.94      3.13 o 
   9   1   2       16.89       18.85      2.28 o 
 -11   2   2      113.97      121.75      9.63 o 
 -10   2   2        1.14       -0.87      1.87 o 
  -9   2   2      196.94      177.75      6.29 o 
  -8   2   2        3.02        2.64      1.82 o 
  -7   2   2     2425.76     2483.89     28.01 o 
  -6   2   2     1698.19     1728.82     19.69 o 
  -5   2   2     2014.21     1975.46     22.13 o 
  -4   2   2     1538.53     1648.40     19.53 o 
  -3   2   2       14.03       20.71      0.89 o 
  -2   2   2     2972.79     3364.47     40.37 o 
  -1   2   2     4830.48     5288.25     57.23 o 
   0   2   2      766.52      807.95      9.29 o 
   1   2   2       59.33       58.58      1.25 o 
   2   2   2      356.37      324.89      4.35 o 
   3   2   2     1642.86     1609.79     18.31 o 
   4   2   2     3563.47     3527.50     39.10 o 
   5   2   2     1785.14     1706.56     27.88 o 
   6   2   2        3.63        2.19      1.47 o 
   7   2   2       82.21       70.32      3.08 o 
   8   2   2        8.09        8.20      1.87 o 
   9   2   2        0.11       -0.63      1.78 o 
 -11   3   2       86.60       98.82      5.11 o 
 -10   3   2       60.93       65.20      4.01 o 
  -9   3   2       38.95       38.87      2.33 o 
  -8   3   2        9.07        9.69      1.28 o 
  -7   3   2       88.85       91.91      2.04 o 
  -6   3   2        6.84        7.19      0.72 o 
  -5   3   2       88.16       95.16      1.79 o 
  -4   3   2       18.68        8.06      0.89 o 
  -3   3   2     1814.71     1867.78     22.86 o 
  -2   3   2     3680.36     3890.30     42.31 o 
  -1   3   2     6398.26     6925.53     74.93 o 
   0   3   2     1660.02     1734.22     19.38 o 
   1   3   2       23.90       13.35      1.28 o 
   2   3   2       17.40       14.71      0.83 o 
   3   3   2        1.08        0.72      0.57 o 
   4   3   2     1118.61     1096.90     15.10 o 
   5   3   2     1168.73     1125.39     17.74 o 
   6   3   2      819.00      818.52     13.87 o 
   7   3   2      123.04      125.19      4.18 o 
   8   3   2       47.10       55.21      3.22 o 
 -12   4   2      447.55      484.41     17.41 o 
 -11   4   2     1093.67     1108.48     23.57 o 
 -10   4   2      351.02      354.02      9.64 o 
  -9   4   2       10.25        7.29      1.46 o 
  -8   4   2       57.90       60.70      4.66 o 
  -7   4   2      142.30      125.98      3.04 o 
  -6   4   2     1405.63     1372.43     15.88 o 
  -5   4   2     2514.45     2471.80     27.52 o 
  -4   4   2      753.42      736.22      8.82 o 
  -3   4   2     1541.72     1528.77     17.25 o 
  -2   4   2     7689.34     7981.68     86.40 o 
  -1   4   2      426.29      369.35      4.84 o 
   0   4   2     3636.16     3865.53     42.39 o 
   1   4   2      478.15      474.19      6.74 o 
   2   4   2      399.57      406.24      5.58 o 
   3   4   2      348.11      343.21      5.89 o 
   4   4   2     2041.27     2006.76     29.71 o 
   5   4   2       21.43       20.55      1.92 o 
   6   4   2       12.54        9.76      2.66 o 
   7   4   2       57.52       59.28      3.96 o 
 -12   5   2        7.18        5.12      3.43 o 
 -11   5   2       10.18        8.99      2.57 o 
 -10   5   2        6.54        7.27      1.71 o 
  -9   5   2        4.40        7.36      1.68 o 
  -8   5   2      561.59      531.18      8.51 o 
  -7   5   2      336.15      330.58      5.76 o 
  -6   5   2     1975.76     2002.64     33.43 o 
  -5   5   2     3198.67     3245.73     35.94 o 
  -4   5   2     1960.55     1932.35     21.77 o 
  -3   5   2       92.39      107.58      3.13 o 
  -2   5   2      113.25      127.05      2.26 o 
  -1   5   2      646.90      610.30      7.62 o 
   0   5   2        4.25        1.82      0.91 o 
   1   5   2      235.72      234.10      3.74 o 
   2   5   2       45.30       47.62      1.76 o 
   3   5   2      171.93      161.82      4.18 o 
   4   5   2      746.67      753.30     12.84 o 
   5   5   2     2672.99     2748.53     73.78 o 
   6   5   2      745.35      766.97     17.15 o 
   7   5   2        4.53        2.28      2.98 o 
 -12   6   2      247.40      240.17     11.01 o 
 -11   6   2      532.09      525.98     13.17 o 
 -10   6   2      531.95      524.65     11.95 o 
  -9   6   2        1.50        0.33      1.28 o 
  -8   6   2      128.46      110.91      3.44 o 
  -7   6   2      631.52      604.63     10.62 o 
  -6   6   2      671.10      648.62     10.90 o 
  -5   6   2      400.93      384.02      5.33 o 
  -4   6   2      480.92      422.31      5.70 o 
  -3   6   2     1754.36     1740.10     19.89 o 
  -2   6   2      366.08      358.06      5.02 o 
  -1   6   2       33.22       29.89      1.28 o 
   0   6   2       29.24       30.72      1.31 o 
   1   6   2        0.88        0.40      0.70 o 
   2   6   2      712.41      680.77      9.84 o 
   3   6   2        9.37       11.47      2.65 o 
   4   6   2      372.30      369.95      9.72 o 
   5   6   2      735.11      719.78     16.26 o 
   6   6   2      327.04      340.49     10.01 o 
 -11   7   2      912.56      907.07     26.66 o 
 -10   7   2      465.67      460.49     10.32 o 
  -9   7   2      124.54      134.37      4.21 o 
  -8   7   2       61.79       57.92      2.68 o 
  -7   7   2       44.58       44.82      2.07 o 
  -6   7   2      239.01      224.19      5.01 o 
  -5   7   2      253.98      251.44      5.89 o 
  -4   7   2      502.51      489.52      6.61 o 
  -3   7   2       19.25       23.05      1.16 o 
  -2   7   2     1173.38     1186.77     14.18 o 
  -1   7   2     3040.20     3004.75     33.78 o 
   0   7   2      730.81      749.55     13.31 o 
   1   7   2      715.42      723.26     12.22 o 
   2   7   2      129.22      136.21      7.63 o 
   3   7   2       24.73       24.60      2.84 o 
   4   7   2        7.03        4.90      2.19 o 
   5   7   2        0.40        0.71      2.29 o 
 -11   8   2      166.80      170.95      6.19 o 
 -10   8   2      621.64      629.05     11.85 o 
  -9   8   2      991.55      969.55     16.43 o 
  -8   8   2      121.37      119.12      3.77 o 
  -7   8   2      269.76      288.49     12.19 o 
  -6   8   2      495.02      505.22      9.25 o 
  -5   8   2     1507.28     1529.80     20.69 o 
  -4   8   2      248.40      264.90      4.85 o 
  -3   8   2      484.43      486.79      7.40 o 
  -2   8   2       17.76       23.23      1.75 o 
  -1   8   2     1403.99     1376.97     21.35 o 
   0   8   2     2272.47     2243.07     33.44 o 
   1   8   2      656.38      657.96     14.01 o 
   2   8   2       15.42       18.58      2.68 o 
   3   8   2      168.34      177.58      6.58 o 
   4   8   2      184.20      191.13      7.23 o 
 -11   9   2      770.06      802.25     17.43 o 
 -10   9   2      100.00      101.46      4.04 o 
  -9   9   2       32.59       26.84      2.37 o 
  -8   9   2       11.37       10.08      2.41 o 
  -7   9   2        4.07        4.10      1.46 o 
  -6   9   2      255.76      254.41      5.80 o 
  -5   9   2     1525.13     1508.18     41.80 o 
  -4   9   2     1316.25     1308.64     26.25 o 
  -3   9   2     1070.29     1040.01     19.15 o 
  -2   9   2      289.12      286.09      6.29 o 
  -1   9   2       34.41       29.10      2.14 o 
   0   9   2      168.81      158.62      4.53 o 
   1   9   2        3.23        4.23      2.10 o 
   2   9   2        1.03        1.18      2.12 o 
 -10  10   2      501.66      534.29     12.69 o 
  -9  10   2      561.71      596.21     12.17 o 
  -8  10   2        9.38        7.38      1.75 o 
  -7  10   2       14.46       13.37      2.53 o 
  -6  10   2      281.06      297.64      8.82 o 
  -5  10   2      132.29      141.43      5.59 o 
  -4  10   2        1.91        0.60      1.88 o 
  -3  10   2      211.36      233.65      7.55 o 
  -2  10   2       32.14       34.43      2.38 o 
  -1  10   2      115.21      114.71      4.04 o 
   0  10   2      573.36      604.62     11.51 o 
   1  10   2      287.18      286.85      8.95 o 
  -9  11   2      634.55      662.81     21.92 o 
  -8  11   2      636.79      654.13     21.59 o 
  -7  11   2       12.58       11.48      3.55 o 
  -6  11   2       10.68        7.22      3.47 o 
  -5  11   2        0.82       -0.09      2.03 o 
  -4  11   2      109.90      110.06      5.36 o 
  -3  11   2      294.37      303.14      9.26 o 
  -2  11   2       24.10       18.64      2.25 o 
  -1  11   2      559.61      599.26     13.49 o 
  -8  12   2       61.50       67.46      6.58 o 
  -7  12   2      148.28      144.72      8.63 o 
  -6  12   2       47.89       41.72      5.25 o 
  -5  12   2      306.58      323.68     13.37 o 
  -4  12   2      313.93      320.76     13.21 o 
  -3  12   2      477.41      480.41     17.31 o 
   1 -13   3        7.12        6.31      1.94 o 
   2 -13   3      285.12      290.57      7.09 o 
   3 -13   3       12.24        6.65      2.36 o 
   4 -13   3       18.93       15.73      2.33 o 
   5 -13   3       35.85       39.73      2.89 o 
   6 -13   3      576.77      604.57     14.63 o 
   7 -13   3       68.43       65.52      5.20 o 
   8 -13   3      199.13      195.82      7.19 o 
  -1 -12   3       47.91       46.62      3.06 o 
   0 -12   3      194.48      208.98      6.46 o 
   1 -12   3        9.44        9.26      1.86 o 
   2 -12   3        0.45       -1.21      1.61 o 
   3 -12   3       82.49       76.59      3.25 o 
   4 -12   3      155.28      144.52      6.40 o 
   5 -12   3       16.61       18.59      2.03 o 
   6 -12   3      779.87      810.16     22.56 o 
   7 -12   3     1323.41     1372.48     27.77 o 
   8 -12   3     1401.69     1443.73     29.15 o 
   9 -12   3      256.25      262.25      8.30 o 
  -2 -11   3      190.52      197.48     11.09 o 
  -1 -11   3      464.86      472.10      9.87 o 
   0 -11   3       73.66       67.80      3.12 o 
   1 -11   3      145.43      139.54      4.60 o 
   2 -11   3      142.74      139.70      4.20 o 
   3 -11   3      534.85      488.13      9.23 o 
   4 -11   3     1009.30     1019.06     16.67 o 
   5 -11   3      289.47      299.47      6.54 o 
   6 -11   3        0.37       -0.60      1.23 o 
   7 -11   3      311.54      332.96      9.74 o 
   8 -11   3      222.94      228.75     17.04 o 
   9 -11   3      272.93      296.89      9.73 o 
  10 -11   3      358.43      381.43     15.80 o 
  -4 -10   3      128.49      132.81      5.88 o 
  -3 -10   3      399.23      423.94      8.90 o 
  -2 -10   3      764.67      797.65     13.93 o 
  -1 -10   3       15.55       11.55      1.70 o 
   0 -10   3        6.23        4.59      1.57 o 
   1 -10   3      946.90      936.49     15.36 o 
   2 -10   3      894.03      847.08     14.02 o 
   3 -10   3      359.80      369.76      7.27 o 
   4 -10   3      577.18      542.16      9.74 o 
   5 -10   3      487.61      467.85      8.67 o 
   6 -10   3       66.19       72.65      2.82 o 
   7 -10   3      238.43      253.11      5.77 o 
   8 -10   3      348.29      351.92      9.26 o 
   9 -10   3      129.79      142.14      5.54 o 
  10 -10   3       42.44       42.05      3.53 o 
  11 -10   3       42.37       36.50      3.73 o 
  -5  -9   3       10.85       13.26      4.35 o 
  -4  -9   3       25.97       24.15      2.33 o 
  -3  -9   3      332.60      344.54      7.40 o 
  -2  -9   3     1078.84     1080.37     17.57 o 
  -1  -9   3     1974.84     1932.18     29.05 o 
   0  -9   3       33.32       41.21      2.22 o 
   1  -9   3      143.42      133.45      4.05 o 
   2  -9   3     1039.15      942.54     15.04 o 
   3  -9   3      487.29      453.57      8.21 o 
   4  -9   3       85.60       78.64      2.72 o 
   5  -9   3      355.83      342.19      9.00 o 
   6  -9   3      614.89      613.04     10.58 o 
   7  -9   3      168.29      182.86      5.59 o 
   8  -9   3      444.90      462.40     11.03 o 
   9  -9   3      947.44      954.10     19.77 o 
  10  -9   3      431.04      437.77     11.12 o 
  11  -9   3        6.75        0.76      3.46 o 
  -6  -8   3        1.06       -1.95      2.17 o 
  -5  -8   3        0.26        0.24      1.92 o 
  -4  -8   3       72.13       70.03      3.03 o 
  -3  -8   3      138.77      131.57      3.87 o 
  -2  -8   3     1009.85      967.08     15.62 o 
  -1  -8   3      971.21      958.24     15.33 o 
   0  -8   3     2610.95     2420.79     35.29 o 
   1  -8   3      569.98      548.80     10.31 o 
   2  -8   3       23.83       29.30      2.61 o 
   3  -8   3      123.79      124.79      3.22 o 
   4  -8   3        2.75        1.40      0.69 o 
   5  -8   3       20.30       26.55      1.32 o 
   6  -8   3        2.08        4.62      2.08 o 
   7  -8   3      293.57      283.46      5.00 o 
   8  -8   3      924.31      932.57     15.86 o 
   9  -8   3      833.31      892.95     14.75 o 
  10  -8   3      399.04      416.30     10.74 o 
  11  -8   3      135.43      135.46      6.17 o 
  -7  -7   3      582.88      621.85     14.89 o 
  -6  -7   3     1220.12     1303.37     33.74 o 
  -5  -7   3      148.28      138.31      4.17 o 
  -4  -7   3       59.33       59.94      2.61 o 
  -3  -7   3        4.87        3.43      1.17 o 
  -2  -7   3      475.36      461.05      8.28 o 
  -1  -7   3        5.25        3.92      0.95 o 
   0  -7   3      325.28      333.03      6.14 o 
   1  -7   3     1111.35     1074.77     23.42 o 
   2  -7   3     2908.68     3048.81     51.76 o 
   3  -7   3     1888.35     1945.76     21.93 o 
   4  -7   3      986.48      918.12     12.06 o 
   5  -7   3      544.36      536.25      7.64 o 
   6  -7   3     1106.79     1146.55     15.08 o 
   7  -7   3       88.31       85.46      2.39 o 
   8  -7   3      206.80      203.58      4.75 o 
   9  -7   3      399.91      387.53      7.66 o 
  10  -7   3      102.89      103.80      4.81 o 
  11  -7   3      255.64      252.19      8.22 o 
  -7  -6   3      100.72      100.90      4.92 o 
  -6  -6   3      125.02      117.69      4.82 o 
  -5  -6   3       56.74       67.05      2.73 o 
  -4  -6   3      639.73      619.86     10.65 o 
  -3  -6   3       29.47       24.46      2.11 o 
  -2  -6   3     2609.13     2695.50     38.77 o 
  -1  -6   3     3265.58     3227.99     40.42 o 
   0  -6   3     2617.49     2623.79     33.00 o 
   1  -6   3       27.60       32.24      1.34 o 
   2  -6   3      985.75      971.16     13.77 o 
   3  -6   3     3261.84     3336.86     43.82 o 
   4  -6   3     1579.33     1487.94     16.98 o 
   5  -6   3      739.06      711.19      9.66 o 
   6  -6   3      313.13      312.84      5.06 o 
   7  -6   3       72.97       75.17      2.14 o 
   8  -6   3      158.72      158.96      4.09 o 
   9  -6   3       96.04       90.25      3.21 o 
  10  -6   3      257.36      260.22      6.12 o 
  11  -6   3       32.77       41.95      4.17 o 
  -8  -5   3       77.52       97.42      7.54 o 
  -7  -5   3        1.79        1.49      1.91 o 
  -6  -5   3       15.09       12.04      1.70 o 
  -5  -5   3      141.36      130.96      4.38 o 
  -4  -5   3      184.83      177.45      4.11 o 
  -3  -5   3      257.30      244.71      4.08 o 
  -2  -5   3        9.65       13.47      0.98 o 
  -1  -5   3     1902.22     1809.99     20.32 o 
   0  -5   3     4728.33     5084.89     62.44 o 
   1  -5   3     2623.63     2715.92     33.73 o 
   2  -5   3      537.95      573.74      9.11 o 
   3  -5   3      534.58      517.13      8.02 o 
   4  -5   3     3465.10     3763.18     41.27 o 
   5  -5   3       11.90        6.53      0.81 o 
   6  -5   3        3.29        4.27      1.73 o 
   7  -5   3       59.39       52.30      2.37 o 
   8  -5   3      212.11      210.86      4.87 o 
   9  -5   3      670.54      655.54     11.47 o 
  10  -5   3      908.44      913.24     15.39 o 
  11  -5   3       73.78       80.11      4.91 o 
  -9  -4   3      213.64      234.34      7.64 o 
  -8  -4   3      368.77      397.12     10.26 o 
  -7  -4   3     1247.61     1311.78     39.68 o 
  -6  -4   3     1286.45     1357.52     22.98 o 
  -5  -4   3       59.62       50.18      1.81 o 
  -4  -4   3        2.08        3.59      0.94 o 
  -3  -4   3       18.26       12.40      1.63 o 
  -2  -4   3      420.48      411.47      5.25 o 
  -1  -4   3     2066.69     2257.79     22.91 o 
   0  -4   3      750.16      739.15      9.69 o 
   1  -4   3     4443.85     4659.67     50.50 o 
   2  -4   3     3855.10     4099.31     52.84 o 
   3  -4   3     2836.46     2946.29     43.91 o 
   4  -4   3      939.12      991.90     11.51 o 
   5  -4   3       29.09       27.14      1.05 o 
   6  -4   3      281.83      261.03      6.51 o 
   7  -4   3        4.15        4.23      1.22 o 
   8  -4   3      962.09      925.39     14.95 o 
   9  -4   3      922.96      922.55     15.24 o 
  10  -4   3      335.78      367.95      7.82 o 
  11  -4   3      386.36      390.01     11.08 o 
  -9  -3   3        0.31        0.40      1.94 o 
  -8  -3   3        3.88        4.16      1.57 o 
  -7  -3   3     1359.39     1326.74     17.65 o 
  -6  -3   3     1236.25     1317.70     17.33 o 
  -5  -3   3     2238.45     2172.82     27.15 o 
  -4  -3   3      810.98      865.12     11.43 o 
  -3  -3   3      115.63      127.17      2.20 o 
  -2  -3   3       11.29       12.95      0.94 o 
  -1  -3   3       20.13       24.21      0.71 o 
   0  -3   3     3672.19     3945.86     46.40 o 
   1  -3   3     1863.47     2079.06     22.79 o 
   2  -3   3       18.98       31.87      0.79 o 
   3  -3   3     1797.93     1692.83     20.98 o 
   4  -3   3     4863.29     4955.44     53.92 o 
   5  -3   3     3073.30     3166.18     55.47 o 
   6  -3   3     1488.35     1553.02     23.50 o 
   7  -3   3       69.67       75.63      2.62 o 
   8  -3   3      619.01      583.74     15.58 o 
   9  -3   3       21.97       15.79      1.78 o 
  10  -3   3        1.54        0.18      1.57 o 
  11  -3   3      180.52      188.75      7.83 o 
 -10  -2   3      152.67      153.32      6.47 o 
  -9  -2   3       95.36       95.17      3.52 o 
  -8  -2   3       58.12       60.51      4.01 o 
  -7  -2   3      267.47      250.69      4.61 o 
  -6  -2   3      238.06      198.20      3.75 o 
  -5  -2   3     1702.56     1670.24     19.16 o 
  -4  -2   3     2829.28     2983.95     32.99 o 
  -3  -2   3       28.00       14.46      0.69 o 
  -2  -2   3      175.71      229.58      3.68 o 
  -1  -2   3      975.05     1031.88     11.48 o 
   0  -2   3     8017.99     8535.44    131.93 o 
   1  -2   3     1291.24     1316.68     18.26 o 
   2  -2   3      904.23      944.87     11.18 o 
   3  -2   3     1218.20     1309.30     20.20 o 
   4  -2   3      845.92      779.22     11.93 o 
   5  -2   3     2155.85     2163.21     27.37 o 
   6  -2   3      449.47      440.13      7.81 o 
   7  -2   3       33.87       25.76      2.90 o 
   8  -2   3       14.15       11.00      1.55 o 
   9  -2   3      174.75      177.11      4.85 o 
  10  -2   3      159.82      164.97      4.98 o 
 -10  -1   3      193.01      181.90      6.76 o 
  -9  -1   3       79.88       80.02      4.25 o 
  -8  -1   3      101.14      112.65      2.95 o 
  -7  -1   3      661.89      648.69      9.32 o 
  -6  -1   3      182.98      163.83      5.43 o 
  -5  -1   3      139.64      124.22      2.90 o 
  -4  -1   3      439.14      493.30      6.76 o 
  -3  -1   3     4426.94     4828.18     65.07 o 
  -2  -1   3     1006.40     1024.20     12.39 o 
  -1  -1   3       15.38       19.78      0.80 o 
   1  -1   3    14696.95    16246.39    220.65 o 
   2  -1   3       97.53       69.93      1.47 o 
   3  -1   3     1170.88     1137.62     17.84 o 
   4  -1   3      128.04      111.42      3.21 o 
   5  -1   3       47.85       54.80      1.83 o 
   6  -1   3       90.93       85.85      2.77 o 
   7  -1   3      347.45      320.49      6.55 o 
   8  -1   3       86.78       81.11      3.16 o 
   9  -1   3      194.75      186.38      5.14 o 
  10  -1   3      166.20      166.49      5.14 o 
 -11   0   3       99.51      108.45      5.53 o 
 -10   0   3        2.59        2.22      2.22 o 
  -9   0   3       57.52       61.44      3.67 o 
  -8   0   3      149.37      137.40      3.19 o 
  -7   0   3      442.35      449.62      6.80 o 
  -6   0   3     1674.48     1698.15     21.41 o 
  -5   0   3     8436.28     8708.81    130.50 o 
  -4   0   3     3854.84     3894.04     42.51 o 
  -3   0   3      102.08       91.08      1.71 o 
  -2   0   3     7704.58     8644.39    123.05 o 
  -1   0   3     9308.95    10096.74    137.05 o 
   1   0   3      989.34     1058.01     24.46 o 
   2   0   3      709.07      718.48      9.49 o 
   3   0   3     1788.17     1863.88     28.28 o 
   4   0   3      358.07      299.41      7.33 o 
   5   0   3     2055.48     2021.37     29.45 o 
   6   0   3      268.30      270.00      5.67 o 
   7   0   3      313.80      286.94      6.83 o 
   8   0   3       86.32       85.53      3.37 o 
   9   0   3      134.91      115.69      4.13 o 
 -11   1   3      330.55      349.06     10.14 o 
 -10   1   3        9.58        4.50      4.01 o 
  -9   1   3       35.70       37.79      3.06 o 
  -8   1   3      666.39      620.01     10.91 o 
  -7   1   3       61.91       67.38      1.94 o 
  -6   1   3     1035.78      987.26     11.77 o 
  -5   1   3     1627.86     1657.45     18.76 o 
  -4   1   3     5104.18     5212.82     56.56 o 
  -3   1   3     8046.09     8258.21    115.61 o 
  -2   1   3      257.97      236.88      4.06 o 
  -1   1   3     1068.54     1155.37     12.84 o 
   0   1   3      160.32      207.22      2.75 o 
   1   1   3      691.37      695.85      8.93 o 
   2   1   3      458.29      439.43      5.49 o 
   3   1   3       19.44       15.84      0.78 o 
   4   1   3     1840.16     1920.16     39.39 o 
   5   1   3     1912.64     1863.69     27.53 o 
   6   1   3      688.80      689.25     11.74 o 
   7   1   3      415.79      398.79      9.95 o 
   8   1   3      143.18      134.49      4.36 o 
   9   1   3        9.57        6.17      2.00 o 
 -11   2   3      295.74      294.69      9.04 o 
 -10   2   3      411.35      400.11     10.48 o 
  -9   2   3      946.89      961.27     16.01 o 
  -8   2   3       12.69       12.90      2.84 o 
  -7   2   3      576.69      566.15     10.33 o 
  -6   2   3       36.30       34.99      1.16 o 
  -5   2   3      781.91      788.10     10.99 o 
  -4   2   3      189.30      210.81      5.43 o 
  -3   2   3       12.80        9.81      2.14 o 
  -2   2   3     5917.88     6224.10     74.37 o 
  -1   2   3     2527.94     2687.94     32.49 o 
   0   2   3      386.84      341.41      4.38 o 
   1   2   3      960.28      944.41     10.96 o 
   2   2   3     2590.23     2611.82     29.02 o 
   3   2   3     1690.36     1692.58     19.32 o 
   4   2   3      196.45      196.04      4.40 o 
   5   2   3      429.30      403.33      7.66 o 
   6   2   3     1230.22     1171.48     18.63 o 
   7   2   3      343.72      332.97     12.10 o 
   8   2   3        3.29        4.00      1.80 o 
 -11   3   3      190.76      204.09      7.27 o 
 -10   3   3      502.41      530.21     12.75 o 
  -9   3   3      236.52      219.74      5.39 o 
  -8   3   3       20.37       18.41      1.66 o 
  -7   3   3       26.66       24.67      1.69 o 
  -6   3   3      351.75      341.08      6.14 o 
  -5   3   3     2449.55     2468.09     31.38 o 
  -4   3   3     1670.71     1590.69     20.53 o 
  -3   3   3      250.26      243.83      4.51 o 
  -2   3   3      694.48      719.42      8.49 o 
  -1   3   3      742.37      743.40     13.45 o 
   0   3   3     1716.12     1694.72     19.04 o 
   1   3   3     1959.33     1940.87     21.87 o 
   2   3   3      585.00      575.34      7.34 o 
   3   3   3      476.89      455.98     12.28 o 
   4   3   3      434.65      413.32      7.76 o 
   5   3   3      334.93      319.51      6.70 o 
   6   3   3        2.43        0.60      1.38 o 
   7   3   3        2.55        2.58      2.36 o 
   8   3   3       93.83       96.14      4.12 o 
 -12   4   3       95.56      106.00      7.40 o 
 -11   4   3        8.46        4.40      2.41 o 
 -10   4   3        6.22        6.14      1.65 o 
  -9   4   3       56.93       57.90      2.76 o 
  -8   4   3      336.18      325.65      7.87 o 
  -7   4   3        1.66        0.91      0.94 o 
  -6   4   3      340.13      351.69      6.42 o 
  -5   4   3     2292.92     2274.53     29.15 o 
  -4   4   3     4487.09     4805.23     52.44 o 
  -3   4   3     2287.20     2251.45     27.64 o 
  -2   4   3     5988.41     6552.43     80.17 o 
  -1   4   3      317.72      309.25      4.29 o 
   0   4   3     2961.24     3002.66     33.32 o 
   1   4   3      440.80      412.00      5.62 o 
   2   4   3       61.29       58.86      1.82 o 
   3   4   3      261.71      242.34      5.90 o 
   4   4   3       52.45       54.85      2.57 o 
   5   4   3      351.96      368.19     11.98 o 
   6   4   3     1339.66     1373.01     22.05 o 
   7   4   3      331.72      341.80      7.96 o 
 -12   5   3      192.32      212.15     10.94 o 
 -11   5   3      413.91      407.61     12.69 o 
 -10   5   3      983.36     1014.62     17.14 o 
  -9   5   3       70.52       75.38      3.57 o 
  -8   5   3      110.40      106.43      3.77 o 
  -7   5   3       15.62       23.96      1.72 o 
  -6   5   3        0.29       -0.04      0.91 o 
  -5   5   3       37.59       46.09      1.90 o 
  -4   5   3        8.90        4.03      0.61 o 
  -3   5   3     1840.15     1910.77     21.58 o 
  -2   5   3     2010.38     2068.30     23.33 o 
  -1   5   3      821.29      817.31      9.98 o 
   0   5   3      444.92      432.54      5.90 o 
   1   5   3      549.63      553.48      8.71 o 
   2   5   3      866.52      820.58     11.40 o 
   3   5   3      755.38      748.85     12.68 o 
   4   5   3       47.90       45.66      2.94 o 
   5   5   3      115.48      122.82      4.17 o 
   6   5   3      715.67      756.58     17.16 o 
 -11   6   3      167.26      178.23      5.37 o 
 -10   6   3      392.81      408.52     10.09 o 
  -9   6   3     2780.16     2835.33     42.25 o 
  -8   6   3      295.33      293.79      8.08 o 
  -7   6   3       20.63       18.95      2.08 o 
  -6   6   3        3.47        4.02      1.06 o 
  -5   6   3        0.79        0.14      0.82 o 
  -4   6   3      140.49      146.42      2.70 o 
  -3   6   3      254.28      227.86      3.63 o 
  -2   6   3       19.86       25.91      1.19 o 
  -1   6   3      461.58      428.67      6.52 o 
   0   6   3      422.74      425.52      6.62 o 
   1   6   3      492.83      514.11      7.81 o 
   2   6   3      348.44      333.40      6.88 o 
   3   6   3      205.65      196.14      6.35 o 
   4   6   3      105.74      114.79      5.04 o 
   5   6   3      215.03      240.89      7.92 o 
 -11   7   3       64.11       62.97      3.42 o 
 -10   7   3       69.96       72.13      3.31 o 
  -9   7   3      269.74      268.14      6.28 o 
  -8   7   3      585.23      539.41     10.04 o 
  -7   7   3      682.56      671.05     11.69 o 
  -6   7   3        3.87        2.40      1.11 o 
  -5   7   3       50.80       56.68      2.37 o 
  -4   7   3      920.46      889.88     14.39 o 
  -3   7   3     2332.18     2342.13     29.32 o 
  -2   7   3      643.69      644.87      9.23 o 
  -1   7   3        7.81        5.93      1.06 o 
   0   7   3      979.46      981.50     13.90 o 
   1   7   3     1822.87     1880.22     28.36 o 
   2   7   3      380.25      395.99     15.47 o 
   3   7   3       49.90       55.58      3.80 o 
   4   7   3      119.59      122.56      5.54 o 
 -11   8   3      233.01      222.54      6.16 o 
 -10   8   3       46.43       60.13      4.38 o 
  -9   8   3      297.45      280.96      6.58 o 
  -8   8   3        4.63        3.27      1.48 o 
  -7   8   3       71.19       71.87      2.96 o 
  -6   8   3      561.73      546.27      9.99 o 
  -5   8   3       11.79       13.30      1.53 o 
  -4   8   3      767.03      784.49     13.16 o 
  -3   8   3      876.88      867.67     12.07 o 
  -2   8   3     1656.95     1659.91     25.14 o 
  -1   8   3      475.80      487.52      9.05 o 
   0   8   3       74.03       68.54      3.11 o 
   1   8   3       13.23       14.05      2.36 o 
   2   8   3       24.64       25.93      5.72 o 
   3   8   3       55.68       55.67      4.08 o 
 -11   9   3        3.06        2.05      2.77 o 
 -10   9   3      465.15      481.05      9.95 o 
  -9   9   3      657.29      672.60     12.48 o 
  -8   9   3     1790.43     1809.10     28.19 o 
  -7   9   3      666.06      682.68     12.22 o 
  -6   9   3       52.95       53.71      2.71 o 
  -5   9   3      187.98      193.03      4.94 o 
  -4   9   3      107.63      103.91      4.59 o 
  -3   9   3       52.56       56.35      4.64 o 
  -2   9   3       66.89       61.06      2.84 o 
  -1   9   3      101.43       98.90      3.56 o 
   0   9   3      742.19      777.21     17.02 o 
   1   9   3      270.58      265.39      8.26 o 
   2   9   3       14.72       16.15      2.96 o 
 -10  10   3       17.79       23.19      2.57 o 
  -9  10   3      196.45      195.93      5.58 o 
  -8  10   3      743.68      761.92     16.16 o 
  -7  10   3      625.91      620.47     14.96 o 
  -6  10   3      272.24      264.28      8.29 o 
  -5  10   3       15.43       16.67      2.68 o 
  -4  10   3       18.05       21.67      2.83 o 
  -3  10   3       26.82       25.14      2.90 o 
  -2  10   3      221.34      224.49      7.53 o 
  -1  10   3        7.80       10.28      2.21 o 
   0  10   3      196.35      222.31     15.29 o 
  -9  11   3        1.90        1.23      3.10 o 
  -8  11   3        0.43       -0.17      3.96 o 
  -7  11   3      156.95      158.28      6.50 o 
  -6  11   3       82.25       88.82      5.17 o 
  -5  11   3       31.80       30.29      3.49 o 
  -4  11   3      291.84      313.08      9.56 o 
  -3  11   3      240.37      246.79     25.65 o 
  -2  11   3      323.79      337.44     21.14 o 
   4 -14   4       68.52       90.45      7.32 o 
   5 -14   4       23.29       32.47      2.94 o 
   6 -14   4      326.26      353.59     14.44 o 
   1 -13   4        3.13        2.69      1.72 o 
   2 -13   4       47.98       44.29      2.84 o 
   3 -13   4        4.97        8.41      1.80 o 
   4 -13   4      606.01      578.73     19.41 o 
   5 -13   4      110.21      106.76      3.97 o 
   6 -13   4       15.86       16.57      2.16 o 
   7 -13   4       39.72       31.10      3.22 o 
   8 -13   4      649.26      675.31     15.88 o 
  -1 -12   4      140.24      141.56      4.71 o 
   0 -12   4      214.08      220.22      5.81 o 
   1 -12   4       66.55       64.15      4.20 o 
   2 -12   4      298.76      276.46      6.48 o 
   3 -12   4      355.16      357.03      7.57 o 
   4 -12   4      393.36      392.28      8.09 o 
   5 -12   4      192.99      197.17      5.52 o 
   6 -12   4      295.71      280.60     10.81 o 
   7 -12   4       59.99       64.37      3.16 o 
   8 -12   4       13.36       16.55      2.61 o 
   9 -12   4      414.99      425.49     11.17 o 
  -3 -11   4      123.65      113.73      9.01 o 
  -2 -11   4       36.75       32.06      2.60 o 
  -1 -11   4      782.64      807.93     14.12 o 
   0 -11   4      814.58      791.28     13.75 o 
   1 -11   4       23.37       24.31      2.05 o 
   2 -11   4      389.23      361.13      7.41 o 
   3 -11   4     1057.45      972.80     15.97 o 
   4 -11   4      389.65      388.85      7.71 o 
   5 -11   4      664.83      678.14     14.53 o 
   6 -11   4      226.80      239.29      5.65 o 
   7 -11   4      919.76      927.82     15.52 o 
   8 -11   4      143.51      147.76      4.48 o 
   9 -11   4        1.86        2.07      3.18 o 
  10 -11   4       14.66       14.73      4.05 o 
  -4 -10   4        8.80        6.79      1.98 o 
  -3 -10   4       38.25       45.01      2.82 o 
  -2 -10   4      216.08      213.41      7.01 o 
  -1 -10   4     1978.54     1981.45     30.02 o 
   0 -10   4      837.31      790.43     14.56 o 
   1 -10   4      392.74      376.25      7.42 o 
   2 -10   4      131.03      100.27      3.20 o 
   3 -10   4       77.90       78.69      2.82 o 
   4 -10   4       88.86       78.66      2.85 o 
   5 -10   4       21.73       21.25      1.75 o 
   6 -10   4      182.93      170.32      4.40 o 
   7 -10   4      466.87      459.66      9.12 o 
   8 -10   4      263.58      268.28      6.15 o 
   9 -10   4     1121.39     1126.29     34.04 o 
  10 -10   4      488.91      504.01     12.33 o 
  -5  -9   4       98.45      104.76     11.31 o 
  -4  -9   4       11.12       11.61      1.86 o 
  -3  -9   4        2.61        0.45      1.33 o 
  -2  -9   4      269.40      260.51      5.86 o 
  -1  -9   4      713.80      682.23     11.72 o 
   0  -9   4      872.99      829.36     13.57 o 
   1  -9   4      430.34      399.95      8.28 o 
   2  -9   4       15.86       19.37      1.55 o 
   3  -9   4      275.69      280.95      6.63 o 
   4  -9   4       10.38       10.90      1.31 o 
   5  -9   4        4.40        4.05      1.09 o 
   6  -9   4      125.25      131.18      3.63 o 
   7  -9   4     1531.55     1506.69     19.72 o 
   8  -9   4       18.34       21.28      1.89 o 
   9  -9   4      690.89      728.12     12.51 o 
  10  -9   4      530.31      562.17     13.41 o 
  11  -9   4      350.80      361.39     14.12 o 
  -6  -8   4      667.75      676.51     15.59 o 
  -5  -8   4      686.27      722.46     12.88 o 
  -4  -8   4       28.07       27.96      2.37 o 
  -3  -8   4       20.27       21.35      1.84 o 
  -2  -8   4       45.89       49.80      2.33 o 
  -1  -8   4      504.30      461.80      8.31 o 
   0  -8   4      330.87      319.59      6.17 o 
   1  -8   4       25.16       22.33      1.50 o 
   2  -8   4      998.43     1002.13     15.86 o 
   3  -8   4     1774.35     1674.16     24.79 o 
   4  -8   4     1528.80     1462.98     20.60 o 
   5  -8   4     1043.40     1084.09     14.25 o 
   6  -8   4      499.15      517.69      7.67 o 
   7  -8   4       25.74       28.14      1.59 o 
   8  -8   4       45.38       41.18      2.20 o 
   9  -8   4       81.20       82.38      3.12 o 
  10  -8   4      145.39      137.26      4.29 o 
  11  -8   4      311.61      336.72      9.78 o 
  -7  -7   4      102.19      111.55      5.25 o 
  -6  -7   4      615.93      611.41     14.01 o 
  -5  -7   4      834.58      865.83     14.57 o 
  -4  -7   4      284.72      277.76      9.52 o 
  -3  -7   4       87.49       84.46      2.86 o 
  -2  -7   4        6.18        5.57      1.13 o 
  -1  -7   4      671.42      644.68     10.57 o 
   0  -7   4     2623.64     2556.03     36.78 o 
   1  -7   4     1650.33     1632.37     23.98 o 
   2  -7   4       11.41       11.60      2.73 o 
   3  -7   4       33.12       46.89      1.67 o 
   4  -7   4     1567.68     1494.63     38.02 o 
   5  -7   4     2828.39     2913.67     35.84 o 
   6  -7   4      500.49      489.96      8.53 o 
   7  -7   4       61.55       61.36      2.05 o 
   8  -7   4      106.31       89.86      3.03 o 
   9  -7   4      549.25      575.48     10.38 o 
  10  -7   4      659.77      679.19     12.14 o 
  11  -7   4      214.05      231.09      7.78 o 
  -7  -6   4      572.28      579.03     14.26 o 
  -6  -6   4      402.25      390.21      7.83 o 
  -5  -6   4       35.81       27.85      1.99 o 
  -4  -6   4        0.61        1.20      1.02 o 
  -3  -6   4        0.92       -0.16      0.85 o 
  -2  -6   4      492.02      446.13      7.73 o 
  -1  -6   4     1445.79     1438.31     21.26 o 
   0  -6   4     3851.44     4003.23     93.84 o 
   1  -6   4     4155.16     4338.06    112.26 o 
   2  -6   4     4160.76     4292.50     62.45 o 
   3  -6   4      140.94      169.88      2.66 o 
   4  -6   4      464.44      476.40      6.84 o 
   5  -6   4      274.95      247.29      6.58 o 
   6  -6   4       16.24       13.00      1.26 o 
   7  -6   4        4.82        4.08      1.08 o 
   8  -6   4       18.93       14.73      2.01 o 
   9  -6   4       92.72       93.58      3.31 o 
  10  -6   4      243.79      237.49      5.81 o 
  11  -6   4      516.67      534.84     10.50 o 
  -8  -5   4       14.17       11.20      6.86 o 
  -7  -5   4      148.92      146.45      5.32 o 
  -6  -5   4      569.60      562.92     10.03 o 
  -5  -5   4      572.72      571.22      9.86 o 
  -4  -5   4     1144.78     1092.13     16.87 o 
  -3  -5   4      491.54      515.71      8.13 o 
  -2  -5   4       17.90       14.46      0.76 o 
  -1  -5   4       52.71       48.34      1.46 o 
   0  -5   4       34.30       23.85      1.40 o 
   1  -5   4      890.19      934.57     14.07 o 
   2  -5   4     1819.84     1878.56     22.82 o 
   3  -5   4      643.28      564.94     10.24 o 
   4  -5   4      961.74      988.48     11.52 o 
   5  -5   4     1770.80     1813.90     29.05 o 
   6  -5   4       44.90       30.87      1.65 o 
   7  -5   4       18.08       17.70      1.51 o 
   8  -5   4        7.44        4.87      1.28 o 
   9  -5   4        0.67       -0.50      1.25 o 
  10  -5   4      292.96      294.36      7.93 o 
  11  -5   4       23.57       25.06      2.56 o 
  -9  -4   4       11.84       11.70      4.20 o 
  -8  -4   4      102.74      119.58      4.86 o 
  -7  -4   4        2.47        0.57      1.19 o 
  -6  -4   4     1062.30     1016.18     13.81 o 
  -5  -4   4     3109.32     3077.18     54.98 o 
  -4  -4   4     1940.07     1948.43     28.04 o 
  -3  -4   4     1131.93     1127.84     13.09 o 
  -2  -4   4      625.31      726.82      8.57 o 
  -1  -4   4       58.74       48.11      1.01 o 
   0  -4   4      403.29      429.72      5.33 o 
   1  -4   4     1668.48     1785.09     19.69 o 
   2  -4   4      318.82      338.74      4.20 o 
   3  -4   4      236.55      225.46      3.15 o 
   4  -4   4     3534.85     3792.05     46.25 o 
   5  -4   4     4431.09     4367.51     97.84 o 
   6  -4   4     2337.78     2273.73     32.86 o 
   7  -4   4      266.75      254.67      6.86 o 
   8  -4   4        5.45        5.85      2.04 o 
   9  -4   4      179.17      170.46      4.65 o 
  10  -4   4        7.50        9.60      1.82 o 
  -9  -3   4      364.33      371.98     15.65 o 
  -8  -3   4      502.88      523.07      9.59 o 
  -7  -3   4      423.68      403.02      6.59 o 
  -6  -3   4        0.38        1.08      0.80 o 
  -5  -3   4     1019.42      993.08     13.35 o 
  -4  -3   4      660.82      651.65      8.85 o 
  -3  -3   4      625.92      586.53      7.14 o 
  -2  -3   4      641.06      636.02      7.48 o 
  -1  -3   4      370.91      391.03      4.67 o 
   0  -3   4     1447.06     1519.25     25.55 o 
   1  -3   4     9978.76    10537.15    143.11 o 
   2  -3   4     3344.31     3471.41     37.95 o 
   3  -3   4     1383.01     1385.76     15.56 o 
   4  -3   4      219.88      265.25      3.65 o 
   5  -3   4     1007.44      992.86     15.13 o 
   6  -3   4     1689.29     1674.29     24.80 o 
   7  -3   4      611.07      567.81     14.20 o 
   8  -3   4      746.21      685.95     11.85 o 
   9  -3   4       26.54       27.91      2.18 o 
  10  -3   4      115.12      107.82      4.07 o 
 -10  -2   4      556.42      573.15     17.57 o 
  -9  -2   4       32.16       32.70      3.08 o 
  -8  -2   4      172.68      166.41      3.74 o 
  -7  -2   4      144.27      148.34      3.29 o 
  -6  -2   4      172.28      169.43      3.35 o 
  -5  -2   4     1686.39     1718.67     21.63 o 
  -4  -2   4     1948.55     2029.14     22.70 o 
  -3  -2   4     1061.10     1136.06     12.91 o 
  -2  -2   4      279.20      322.24      5.06 o 
  -1  -2   4      311.44      311.69      4.91 o 
   0  -2   4     3755.20     3955.62     53.81 o 
   1  -2   4      214.41      180.43      3.18 o 
   2  -2   4     5644.39     6037.43     74.20 o 
   3  -2   4     1040.38      955.82     23.92 o 
   4  -2   4     1395.66     1440.03     30.38 o 
   5  -2   4      242.70      237.08      4.80 o 
   6  -2   4       25.69       22.80      1.87 o 
   7  -2   4      289.02      273.20      5.83 o 
   8  -2   4       26.30       24.25      2.00 o 
   9  -2   4        1.25        2.16      1.43 o 
  10  -2   4       18.57       16.20      2.18 o 
 -10  -1   4      294.32      330.25      9.54 o 
  -9  -1   4      151.07      148.52      5.54 o 
  -8  -1   4       10.04        6.60      1.43 o 
  -7  -1   4      363.85      349.50      5.67 o 
  -6  -1   4      579.63      529.47      8.33 o 
  -5  -1   4     2630.04     2704.17     35.67 o 
  -4  -1   4     2258.82     2130.85     21.80 o 
  -3  -1   4      426.65      348.84      5.05 o 
  -2  -1   4        3.04        4.17      0.43 o 
  -1  -1   4       32.59       42.18      1.18 o 
   0  -1   4     2430.24     2517.08     47.78 o 
   1  -1   4       25.00       20.83      0.98 o 
   2  -1   4      334.25      389.80      5.44 o 
   3  -1   4        3.54        2.86      0.57 o 
   4  -1   4      669.12      604.79      9.72 o 
   5  -1   4      895.48      862.37     13.61 o 
   6  -1   4     1062.65     1073.54     16.78 o 
   7  -1   4      952.28      929.25     15.18 o 
   8  -1   4       38.67       34.27      2.36 o 
   9  -1   4        4.25        5.47      1.77 o 
 -11   0   4      260.30      267.11      8.67 o 
 -10   0   4      344.89      355.84      9.79 o 
  -9   0   4      175.89      200.63      6.85 o 
  -8   0   4      346.34      314.70      8.55 o 
  -7   0   4      465.59      475.02      8.59 o 
  -6   0   4        5.56        6.44      0.76 o 
  -5   0   4     2323.73     2398.49     26.70 o 
  -4   0   4     7387.68     7905.77     91.49 o 
  -3   0   4     6749.75     7205.75    116.61 o 
  -2   0   4     3178.31     3229.04     35.19 o 
  -1   0   4      218.97      217.63      3.63 o 
   0   0   4      380.08      416.84      6.37 o 
   1   0   4      630.72      704.61      9.05 o 
   2   0   4       35.97       19.25      1.98 o 
   3   0   4      919.83      880.34     13.84 o 
   4   0   4       21.96       15.83      1.26 o 
   5   0   4      416.89      431.43      7.78 o 
   6   0   4      993.26      901.06     14.64 o 
   7   0   4     2659.80     2532.20     37.34 o 
   8   0   4      319.73      322.45      7.18 o 
   9   0   4        4.47        5.02      1.80 o 
 -11   1   4       51.99       46.28      3.85 o 
 -10   1   4      598.65      610.00     14.29 o 
  -9   1   4     1190.83     1227.33     19.78 o 
  -8   1   4      872.57      842.44     14.06 o 
  -7   1   4      175.53      171.21      4.20 o 
  -6   1   4     1468.53     1531.33     19.37 o 
  -5   1   4     2072.10     2307.44     30.90 o 
  -4   1   4        1.19        0.01      0.48 o 
  -3   1   4      538.51      593.75     11.29 o 
  -2   1   4      208.19      208.00      2.72 o 
  -1   1   4     1390.79     1429.31     15.89 o 
   0   1   4     1559.49     1620.37     18.50 o 
   1   1   4     1690.43     1800.38     34.59 o 
   2   1   4     4568.50     4979.21     49.94 o 
   3   1   4     1445.25     1394.71     20.69 o 
   4   1   4      419.07      386.08      7.08 o 
   5   1   4      391.88      387.55      7.38 o 
   6   1   4      102.33       92.80      3.20 o 
   7   1   4      212.60      211.13      5.40 o 
   8   1   4      504.98      512.69     10.15 o 
 -11   2   4       70.15       65.67      4.36 o 
 -10   2   4      326.01      354.39      7.74 o 
  -9   2   4      791.73      791.11     13.68 o 
  -8   2   4      685.52      688.57     12.05 o 
  -7   2   4      201.43      197.37      4.67 o 
  -6   2   4       64.75       63.86      2.27 o 
  -5   2   4       38.44       23.49      1.99 o 
  -4   2   4     3752.34     3775.76     47.10 o 
  -3   2   4     1948.25     1916.67     29.55 o 
  -2   2   4      816.17      810.98      9.38 o 
  -1   2   4      186.50      204.96      2.90 o 
   0   2   4     2108.00     2176.77     24.12 o 
   1   2   4      724.56      626.97      7.05 o 
   2   2   4     2022.05     2023.10     25.11 o 
   3   2   4      232.14      205.45      5.16 o 
   4   2   4      269.58      286.79      5.89 o 
   5   2   4       62.70       52.87      2.45 o 
   6   2   4      491.88      503.78      9.54 o 
   7   2   4      123.10      124.50      4.23 o 
   8   2   4       30.95       29.93      2.73 o 
 -11   3   4       32.41       31.37      4.84 o 
 -10   3   4      136.29      150.36      4.64 o 
  -9   3   4       14.68       12.76      1.74 o 
  -8   3   4       14.22       13.34      1.55 o 
  -7   3   4        1.41        0.98      0.89 o 
  -6   3   4      142.88      131.30      3.37 o 
  -5   3   4       32.84       32.55      2.12 o 
  -4   3   4      648.30      620.90      8.82 o 
  -3   3   4     6062.25     6213.08     78.52 o 
  -2   3   4    11529.76    12057.92    130.41 o 
  -1   3   4      598.13      550.07      6.83 o 
   0   3   4      180.65      195.84      3.05 o 
   1   3   4      961.81     1037.02     13.49 o 
   2   3   4       89.39       80.16      2.03 o 
   3   3   4      146.39      145.12      3.78 o 
   4   3   4      146.33      143.59      3.95 o 
   5   3   4       34.51       36.94      3.03 o 
   6   3   4      354.19      342.61     12.28 o 
   7   3   4      601.14      610.51     11.70 o 
 -11   4   4      394.58      412.74     15.47 o 
 -10   4   4      388.81      387.81      8.24 o 
  -9   4   4      166.55      160.45      4.51 o 
  -8   4   4      479.31      462.57      8.71 o 
  -7   4   4      247.11      230.16      5.14 o 
  -6   4   4      466.39      406.09      7.46 o 
  -5   4   4        6.56        7.63      1.64 o 
  -4   4   4        1.27        0.47      0.74 o 
  -3   4   4     2542.20     2630.11     42.86 o 
  -2   4   4     2083.43     2198.78     36.40 o 
  -1   4   4     1052.88     1003.29     11.89 o 
   0   4   4     1502.21     1547.34     19.65 o 
   1   4   4      494.58      475.51      7.96 o 
   2   4   4      178.43      168.77      4.12 o 
   3   4   4       12.99       12.03      2.06 o 
   4   4   4     1317.15     1310.08     20.59 o 
   5   4   4       84.54       88.41      3.44 o 
   6   4   4       16.79       17.36      2.22 o 
 -11   5   4       52.36       55.86      3.31 o 
 -10   5   4      132.81      139.31      4.46 o 
  -9   5   4     1200.73     1185.00     23.43 o 
  -8   5   4     1750.38     1602.77     24.80 o 
  -7   5   4      973.08      970.44     15.72 o 
  -6   5   4      285.75      298.41      6.05 o 
  -5   5   4       33.80       32.51      1.76 o 
  -4   5   4      109.47      111.47      3.03 o 
  -3   5   4       66.78       73.42      1.88 o 
  -2   5   4     2060.68     2127.81     38.41 o 
  -1   5   4        8.10        8.03      0.90 o 
   0   5   4      289.72      276.75      4.69 o 
   1   5   4     1670.61     1645.68     21.17 o 
   2   5   4     1199.49     1213.55     18.98 o 
   3   5   4      747.62      757.38     20.42 o 
   4   5   4      265.68      277.71      7.67 o 
   5   5   4      384.51      394.80      8.54 o 
   6   5   4       39.06       36.58      3.64 o 
 -11   6   4      978.86     1030.88     17.84 o 
 -10   6   4      147.05      151.74      4.68 o 
  -9   6   4       96.25       86.36      3.37 o 
  -8   6   4      428.72      426.06      8.37 o 
  -7   6   4     1507.84     1437.79     22.37 o 
  -6   6   4      145.18      128.20      3.59 o 
  -5   6   4      388.26      384.31      7.30 o 
  -4   6   4        4.44        5.81      1.13 o 
  -3   6   4     2777.39     2810.52     34.78 o 
  -2   6   4      303.07      314.47      5.16 o 
  -1   6   4     1236.12     1254.16     16.52 o 
   0   6   4      776.87      727.83     10.36 o 
   1   6   4       98.44      111.51      3.49 o 
   2   6   4      695.14      699.84     12.20 o 
   3   6   4      407.55      385.19      9.96 o 
   4   6   4      231.25      241.58      7.72 o 
   5   6   4       60.88       68.80      6.63 o 
 -11   7   4       45.63       54.03      3.30 o 
 -10   7   4       24.87       21.64      2.77 o 
  -9   7   4      399.54      410.05      8.47 o 
  -8   7   4       14.65       12.57      1.94 o 
  -7   7   4        2.55        2.60      1.21 o 
  -6   7   4       31.43       27.74      1.94 o 
  -5   7   4       20.79       17.95      2.01 o 
  -4   7   4       16.27       21.01      1.68 o 
  -3   7   4      476.20      461.69      8.51 o 
  -2   7   4      916.91      904.76     12.48 o 
  -1   7   4     1523.30     1597.80     20.86 o 
   0   7   4      293.87      313.41      5.58 o 
   1   7   4      359.18      354.26      9.20 o 
   2   7   4       54.38       60.17      3.76 o 
   3   7   4      113.71      117.69      5.28 o 
   4   7   4        4.97        5.34      2.73 o 
 -11   8   4        1.27        0.80      1.76 o 
 -10   8   4      177.90      167.85      5.11 o 
  -9   8   4      267.25      268.61      6.49 o 
  -8   8   4     1409.22     1413.59     22.62 o 
  -7   8   4     1558.13     1641.66     25.65 o 
  -6   8   4      144.60      151.65      4.27 o 
  -5   8   4        4.20        2.65      1.27 o 
  -4   8   4       88.78       85.62      4.44 o 
  -3   8   4       82.50       68.89      4.03 o 
  -2   8   4      174.73      171.50      3.76 o 
  -1   8   4      234.05      219.32      5.81 o 
   0   8   4      367.32      360.73      9.38 o 
   1   8   4       76.29       86.20      4.32 o 
   2   8   4      125.74      135.04      8.49 o 
 -10   9   4      478.14      521.92     10.66 o 
  -9   9   4       23.98       21.11      3.38 o 
  -8   9   4      656.34      649.65     12.08 o 
  -7   9   4     1152.20     1121.12     18.56 o 
  -6   9   4     1593.56     1642.38     25.78 o 
  -5   9   4      376.39      373.80     10.92 o 
  -4   9   4       45.71       41.85      3.31 o 
  -3   9   4        4.47        4.19      1.90 o 
  -2   9   4      103.80      111.22      4.90 o 
  -1   9   4      230.19      222.60      5.59 o 
   0   9   4       61.96       72.15      4.23 o 
   1   9   4       41.37       40.86      3.72 o 
  -9  10   4      213.56      232.40      6.29 o 
  -8  10   4       14.22       12.73      2.07 o 
  -7  10   4       40.33       43.64      3.81 o 
  -6  10   4      212.99      241.21      7.97 o 
  -5  10   4      285.55      304.34      9.08 o 
  -4  10   4        8.17       10.80      2.44 o 
  -3  10   4        7.55       10.46      2.54 o 
  -2  10   4       56.28       60.40      4.25 o 
  -1  10   4      358.17      384.35     16.57 o 
  -8  11   4      156.04      165.67      7.00 o 
  -7  11   4      170.46      187.51      7.36 o 
  -6  11   4      492.45      517.12     13.53 o 
  -5  11   4        3.15        2.61      2.33 o 
  -4  11   4       60.79       66.00      4.55 o 
  -3  11   4       48.27       45.59      4.08 o 
   4 -14   5       57.68       52.66      3.23 o 
   5 -14   5        3.65       -0.37      1.68 o 
   6 -14   5       34.78       33.78      2.68 o 
   1 -13   5       53.76       50.29      3.06 o 
   2 -13   5      122.13      119.48      4.18 o 
   3 -13   5      227.26      222.96      5.78 o 
   4 -13   5        4.92        8.45      1.81 o 
   5 -13   5       38.79       37.43      2.61 o 
   6 -13   5      675.44      696.22     12.69 o 
   7 -13   5      334.34      353.78      7.85 o 
   8 -13   5      230.29      255.09     13.30 o 
  -1 -12   5      107.78       93.99      4.00 o 
   0 -12   5     1044.09     1072.05     31.74 o 
   1 -12   5       64.88       68.97      3.16 o 
   2 -12   5        4.46        4.61      1.49 o 
   3 -12   5       18.95       19.22      1.94 o 
   4 -12   5      351.40      365.27      7.62 o 
   5 -12   5      673.08      684.28     12.21 o 
   6 -12   5      345.95      343.65      7.36 o 
   7 -12   5      767.61      776.48     17.87 o 
   8 -12   5      277.11      295.83      9.65 o 
   9 -12   5       61.80       72.14      6.30 o 
  -3 -11   5       47.33       46.72      2.98 o 
  -2 -11   5        8.48        8.36      1.75 o 
  -1 -11   5      237.68      222.45      5.62 o 
   0 -11   5      400.67      376.90     10.23 o 
   1 -11   5     1701.48     1607.52     24.82 o 
   2 -11   5      929.19      937.70     15.44 o 
   3 -11   5      663.46      613.60     18.14 o 
   4 -11   5      287.01      264.69      5.87 o 
   5 -11   5      286.26      286.38      6.22 o 
   6 -11   5      129.88      131.52      3.97 o 
   7 -11   5       38.17       37.71      2.46 o 
   8 -11   5       59.07       61.91      3.03 o 
   9 -11   5      136.32      147.19      5.69 o 
  10 -11   5      509.84      555.37     19.80 o 
  -4 -10   5      123.87      129.08      4.96 o 
  -3 -10   5      113.61      105.16      3.79 o 
  -2 -10   5       37.99       38.79      4.31 o 
  -1 -10   5       75.71       64.76      2.83 o 
   0 -10   5       46.57       53.84      2.55 o 
   1 -10   5     1231.97     1181.96     18.61 o 
   2 -10   5     2742.44     2569.80     56.58 o 
   3 -10   5      625.20      656.97     11.22 o 
   4 -10   5       52.77       49.24      2.28 o 
   5 -10   5      181.64      187.51      4.56 o 
   6 -10   5        1.19        0.78      1.20 o 
   7 -10   5      378.05      361.94      7.36 o 
   8 -10   5      229.45      242.34     21.87 o 
   9 -10   5       22.90       20.83      4.06 o 
  10 -10   5      244.53      255.15     11.50 o 
  -5  -9   5      231.08      229.90      5.96 o 
  -4  -9   5      948.21      965.11     33.71 o 
  -3  -9   5      129.28      132.25      4.02 o 
  -2  -9   5       33.22       31.41      2.09 o 
  -1  -9   5        6.54        6.42      1.34 o 
   0  -9   5        1.31        1.96      0.97 o 
   1  -9   5      166.33      149.39      3.77 o 
   2  -9   5       12.91       10.08      1.27 o 
   3  -9   5       20.94       16.92      1.53 o 
   4  -9   5      133.78      128.36      3.41 o 
   5  -9   5        7.14        6.48      1.18 o 
   6  -9   5     2069.76     2113.12     31.28 o 
   7  -9   5      362.48      350.51      6.17 o 
   8  -9   5      520.78      512.68      9.42 o 
   9  -9   5      702.16      705.36     13.06 o 
  10  -9   5       32.65       33.41      2.66 o 
  -6  -8   5       52.12       58.75      4.02 o 
  -5  -8   5      367.56      359.71      7.61 o 
  -4  -8   5      576.51      572.96     10.44 o 
  -3  -8   5      554.74      532.60      9.61 o 
  -2  -8   5     1969.86     1876.75     29.79 o 
  -1  -8   5      656.78      613.88     10.36 o 
   0  -8   5      185.81      180.27      4.33 o 
   1  -8   5      864.99      825.31     13.10 o 
   2  -8   5     1688.50     1597.28     23.67 o 
   3  -8   5      139.71      124.57      3.18 o 
   4  -8   5      251.06      234.12      4.82 o 
   5  -8   5     1804.01     1833.58     23.18 o 
   6  -8   5      469.99      476.14      9.20 o 
   7  -8   5       43.24       42.74      4.42 o 
   8  -8   5      382.54      382.69      7.45 o 
   9  -8   5      111.13      113.89      3.70 o 
  10  -8   5      133.60      141.05      4.69 o 
  11  -8   5       86.04       84.51      4.78 o 
  -7  -7   5      434.33      453.25     11.46 o 
  -6  -7   5      576.47      599.85     11.03 o 
  -5  -7   5        1.74        1.75      1.44 o 
  -4  -7   5        7.39        6.83      1.34 o 
  -3  -7   5       24.20       23.39      1.70 o 
  -2  -7   5       59.25       58.52      2.22 o 
  -1  -7   5      730.93      723.78     11.60 o 
   0  -7   5       11.50       12.96      1.15 o 
   1  -7   5      955.98      900.11     23.82 o 
   2  -7   5     6467.91     6725.12    126.84 o 
   3  -7   5     3890.30     3975.04     54.30 o 
   4  -7   5      860.32      866.52     11.47 o 
   5  -7   5        7.27       11.83      0.99 o 
   6  -7   5      318.04      324.23      6.79 o 
   7  -7   5      287.84      263.04      9.81 o 
   8  -7   5        0.70       -0.10      1.10 o 
   9  -7   5        1.26        0.66      1.37 o 
  10  -7   5      112.34      102.91      4.66 o 
  11  -7   5      206.47      220.97      5.96 o 
  -8  -6   5      109.75      122.77      5.42 o 
  -7  -6   5       60.62       64.27      6.39 o 
  -6  -6   5      241.69      229.39      5.75 o 
  -5  -6   5      825.60      837.13     13.78 o 
  -4  -6   5     2259.03     2287.79     33.53 o 
  -3  -6   5     1056.17     1105.95     18.31 o 
  -2  -6   5     1268.29     1238.47     18.63 o 
  -1  -6   5        6.99        5.76      0.72 o 
   0  -6   5        0.03        0.19      0.53 o 
   1  -6   5     1510.78     1627.11     39.74 o 
   2  -6   5        4.05        5.07      0.51 o 
   3  -6   5      942.56      876.56     12.86 o 
   4  -6   5     1467.70     1500.67     17.08 o 
   5  -6   5     1788.75     1778.51     32.77 o 
   6  -6   5       83.38       86.64      3.28 o 
   7  -6   5       98.50       97.95      3.00 o 
   8  -6   5      697.10      677.78     11.61 o 
   9  -6   5      480.25      481.74      9.19 o 
  10  -6   5       30.80       27.62      2.32 o 
  -8  -5   5      103.77      102.28      4.64 o 
  -7  -5   5      337.67      333.41      6.97 o 
  -6  -5   5      419.80      381.44      7.38 o 
  -5  -5   5      400.36      351.53      6.75 o 
  -4  -5   5     1140.67     1174.32     17.94 o 
  -3  -5   5     3411.71     3331.72     40.58 o 
  -2  -5   5      810.24      771.09     14.82 o 
  -1  -5   5      897.81      907.15     10.43 o 
   0  -5   5        4.92        4.81      0.38 o 
   1  -5   5       74.81       79.79      1.91 o 
   2  -5   5      291.85      310.85      6.33 o 
   3  -5   5      175.66      152.37      3.68 o 
   4  -5   5      296.31      316.72      4.29 o 
   5  -5   5       47.42       29.74      1.58 o 
   6  -5   5      783.46      741.74     15.77 o 
   7  -5   5      825.45      828.83     13.45 o 
   8  -5   5      291.31      297.06     14.04 o 
   9  -5   5       19.61       21.66      2.11 o 
  10  -5   5      579.67      571.29     10.85 o 
  -9  -4   5      476.02      539.52     20.03 o 
  -8  -4   5      321.07      301.04     12.86 o 
  -7  -4   5      460.36      458.93      9.05 o 
  -6  -4   5      227.98      245.18      4.53 o 
  -5  -4   5      542.15      493.40      7.31 o 
  -4  -4   5      233.53      212.01      3.69 o 
  -3  -4   5      647.13      581.39      7.75 o 
  -2  -4   5     3099.70     3251.55     36.77 o 
  -1  -4   5     1050.43     1127.46     19.33 o 
   0  -4   5      214.09      200.60      3.69 o 
   1  -4   5     1716.18     1953.40     27.18 o 
   2  -4   5     1198.57     1283.39     34.54 o 
   3  -4   5     1973.59     1854.32     31.11 o 
   4  -4   5     2823.41     2891.98     34.27 o 
   5  -4   5       62.24       77.50      2.37 o 
   6  -4   5      821.85      767.43     12.34 o 
   7  -4   5     1888.04     1858.35     27.63 o 
   8  -4   5     1498.41     1384.48     21.43 o 
   9  -4   5       81.96       81.98      3.32 o 
  10  -4   5      194.20      187.41      5.30 o 
  -9  -3   5      194.63      189.74     10.14 o 
  -8  -3   5      315.12      342.85      8.96 o 
  -7  -3   5      327.54      291.65      5.19 o 
  -6  -3   5       17.34       22.55      1.34 o 
  -5  -3   5     1133.06     1109.60     14.51 o 
  -4  -3   5     1302.41     1320.82     16.80 o 
  -3  -3   5       87.41       65.06      2.70 o 
  -2  -3   5     1285.55     1349.42     20.51 o 
  -1  -3   5       26.95       32.21      2.01 o 
   0  -3   5      182.09      183.31      4.21 o 
   2  -3   5        6.26        5.89      0.67 o 
   3  -3   5     8321.97     8986.32     97.07 o 
   4  -3   5     4852.81     5004.26     54.46 o 
   5  -3   5     2605.59     2510.81     35.96 o 
   6  -3   5      478.47      445.89      7.99 o 
   7  -3   5       19.70       17.28      1.62 o 
   8  -3   5        3.46        2.06      1.25 o 
   9  -3   5      115.92      112.49      3.89 o 
  10  -3   5        0.65       -0.60      1.67 o 
 -10  -2   5       19.47       20.81      3.14 o 
  -9  -2   5       26.80       27.27      2.93 o 
  -8  -2   5       10.49       10.28      1.60 o 
  -7  -2   5       16.56       11.05      1.14 o 
  -6  -2   5       89.07       70.13      3.63 o 
  -5  -2   5       30.93       34.27      1.35 o 
  -4  -2   5     1131.80     1140.31     15.81 o 
  -3  -2   5     2409.92     2389.21     26.32 o 
  -2  -2   5     5483.34     5852.85     91.63 o 
  -1  -2   5     2879.67     3092.16     46.21 o 
   0  -2   5      427.29      466.73     17.35 o 
   1  -2   5     3110.91     3395.02     46.50 o 
   2  -2   5       58.75       88.54      3.22 o 
   3  -2   5       76.75       62.17      1.55 o 
   4  -2   5      113.46       95.45      2.21 o 
   5  -2   5      387.53      388.32      7.01 o 
   6  -2   5       21.43       23.87      1.94 o 
   7  -2   5      894.87      839.75     13.88 o 
   8  -2   5      278.42      270.52      6.17 o 
   9  -2   5      216.46      216.47      5.68 o 
 -10  -1   5      213.13      217.06      7.81 o 
  -9  -1   5      110.58      115.64      3.92 o 
  -8  -1   5       68.87       68.80      3.09 o 
  -7  -1   5        1.86        2.52      1.09 o 
  -6  -1   5      386.23      340.78      5.31 o 
  -5  -1   5      349.77      318.16      5.05 o 
  -4  -1   5      307.20      361.36      7.26 o 
  -3  -1   5      708.23      701.29      8.72 o 
  -2  -1   5     5089.28     5245.88     71.24 o 
  -1  -1   5     5942.32     6099.68    139.68 o 
   0  -1   5      668.04      692.78     15.41 o 
   1  -1   5      310.90      344.32      5.57 o 
   2  -1   5      698.90      830.04     10.55 o 
   3  -1   5     1041.22     1094.58     14.29 o 
   4  -1   5      721.79      689.74     11.06 o 
   5  -1   5      364.14      338.75      6.98 o 
   6  -1   5      499.98      478.43      8.71 o 
   7  -1   5     1135.47     1068.49     17.22 o 
   8  -1   5      792.64      777.16     13.57 o 
   9  -1   5      141.59      126.28      5.72 o 
 -11   0   5      166.43      177.09      6.84 o 
 -10   0   5      153.04      147.99      6.99 o 
  -9   0   5      842.28      828.84     14.25 o 
  -8   0   5      684.24      697.74     12.06 o 
  -7   0   5     1075.08     1059.79     17.66 o 
  -6   0   5      467.75      480.54      8.46 o 
  -5   0   5     1453.79     1472.75     25.00 o 
  -4   0   5      274.41      336.46      4.35 o 
  -3   0   5      172.42      205.20      3.09 o 
  -2   0   5      548.30      576.73      8.66 o 
  -1   0   5     1146.68     1242.95     17.61 o 
   0   0   5      440.44      461.85      7.15 o 
   1   0   5      124.43      117.27      1.83 o 
   2   0   5      288.95      263.17      3.57 o 
   3   0   5      511.66      498.11      7.27 o 
   4   0   5     1318.36     1234.43     18.70 o 
   5   0   5     3201.46     3073.33     44.15 o 
   6   0   5      146.96      137.31      3.96 o 
   7   0   5        2.54        0.41      1.32 o 
   8   0   5      231.41      219.99      7.92 o 
   9   0   5      491.28      498.59     10.24 o 
 -11   1   5      767.46      810.02     18.18 o 
 -10   1   5       33.36       30.32      2.46 o 
  -9   1   5      224.42      230.86      5.65 o 
  -8   1   5        1.65        1.78      1.17 o 
  -7   1   5     1703.18     1662.50     25.22 o 
  -6   1   5     2073.59     2081.77     30.77 o 
  -5   1   5      264.85      258.20      5.08 o 
  -4   1   5      492.27      475.69      7.91 o 
  -3   1   5     2825.49     3056.62     48.61 o 
  -2   1   5     2297.52     2358.26     31.79 o 
  -1   1   5     2088.54     2064.86     22.78 o 
   0   1   5       62.25       49.28      1.14 o 
   1   1   5      890.70      915.78     13.37 o 
   2   1   5      907.97      931.40     10.96 o 
   3   1   5      520.08      509.30      8.68 o 
   4   1   5      277.13      279.97      7.27 o 
   5   1   5      270.94      275.00      8.48 o 
   6   1   5     1102.29     1071.13     17.34 o 
   7   1   5      225.69      204.44      7.94 o 
   8   1   5       63.06       67.43      3.49 o 
 -11   2   5      634.74      626.47     14.82 o 
 -10   2   5      751.51      808.86     17.21 o 
  -9   2   5      635.31      645.46     11.66 o 
  -8   2   5      150.09      137.47      3.94 o 
  -7   2   5       12.47       15.99      5.09 o 
  -6   2   5       27.99       30.06      1.75 o 
  -5   2   5      129.47      121.36      3.08 o 
  -4   2   5        4.74        4.23      0.69 o 
  -3   2   5      333.33      273.15      5.59 o 
  -2   2   5     5462.36     5762.15    102.02 o 
  -1   2   5     2521.94     2431.20     26.89 o 
   0   2   5     5368.34     5546.50     71.09 o 
   1   2   5      406.65      409.88      5.38 o 
   2   2   5      411.28      391.35      7.02 o 
   3   2   5      787.62      773.47     12.58 o 
   4   2   5        3.25        2.79      1.17 o 
   5   2   5        6.58        4.84      1.38 o 
   6   2   5        9.58        6.45      1.60 o 
   7   2   5       33.04       35.57      2.71 o 
 -11   3   5        1.29        1.36      1.74 o 
 -10   3   5      357.00      353.13      9.22 o 
  -9   3   5      185.88      166.73      4.69 o 
  -8   3   5      348.73      347.01     11.29 o 
  -7   3   5      550.65      530.21     11.12 o 
  -6   3   5      392.03      391.71     13.61 o 
  -5   3   5      210.42      205.92      4.41 o 
  -4   3   5      168.45      139.08      3.85 o 
  -3   3   5       35.47       45.15      1.78 o 
  -2   3   5      238.59      223.00      3.27 o 
  -1   3   5     1293.41     1272.86     16.39 o 
   0   3   5     1130.26     1094.96     17.70 o 
   1   3   5     3079.89     3144.86     41.57 o 
   2   3   5       62.55       52.90      2.86 o 
   3   3   5       58.69       54.00      2.40 o 
   4   3   5       18.68       22.80      2.11 o 
   5   3   5      397.13      411.99     10.94 o 
   6   3   5       48.88       52.11      4.39 o 
   7   3   5       30.44       30.80      2.69 o 
 -11   4   5      100.33      110.25      4.25 o 
 -10   4   5      185.70      187.14      5.30 o 
  -9   4   5        0.89        0.21      1.26 o 
  -8   4   5      648.67      637.65     11.28 o 
  -7   4   5     3247.60     2989.01     43.81 o 
  -6   4   5     1195.40     1179.01     18.40 o 
  -5   4   5     1096.78     1079.55     16.83 o 
  -4   4   5      246.29      251.92      5.10 o 
  -3   4   5      322.66      322.56      9.29 o 
  -2   4   5       93.68       98.30      2.22 o 
  -1   4   5       35.55       43.01      1.53 o 
   0   4   5      247.34      240.36      4.89 o 
   1   4   5      297.62      264.40      4.57 o 
   2   4   5      287.13      272.82      5.80 o 
   3   4   5     1160.21     1164.38     18.47 o 
   4   4   5       34.70       34.67      2.34 o 
   5   4   5      360.90      358.33      7.85 o 
   6   4   5      336.38      331.21      7.78 o 
 -11   5   5      284.70      283.40      8.15 o 
 -10   5   5      640.94      629.51     11.80 o 
  -9   5   5      177.53      185.53      4.98 o 
  -8   5   5       66.06       61.85      2.71 o 
  -7   5   5       30.38       33.10      4.62 o 
  -6   5   5      664.09      602.65     10.49 o 
  -5   5   5      200.10      198.19      4.54 o 
  -4   5   5        6.75        4.67      1.03 o 
  -3   5   5      906.19      920.98     14.67 o 
  -2   5   5      442.10      432.84      7.78 o 
  -1   5   5     2535.94     2538.57     31.60 o 
   0   5   5     2746.61     2732.16     34.02 o 
   1   5   5     1136.93     1127.85     17.87 o 
   2   5   5       39.52       37.97      2.26 o 
   3   5   5      283.10      286.33      6.47 o 
   4   5   5     1290.44     1385.50     22.14 o 
   5   5   5      325.73      338.18      7.85 o 
 -11   6   5      240.79      249.67      6.60 o 
 -10   6   5      135.55      138.97      4.54 o 
  -9   6   5      860.88      796.09     13.97 o 
  -8   6   5       41.55       46.21      4.75 o 
  -7   6   5       68.61       58.88      2.65 o 
  -6   6   5       18.08       13.91      1.52 o 
  -5   6   5       22.93       20.71      3.71 o 
  -4   6   5      937.22      876.91     25.37 o 
  -3   6   5     1318.79     1352.60     20.94 o 
  -2   6   5       89.39       83.24      2.31 o 
  -1   6   5      421.48      430.56      6.81 o 
   0   6   5     1869.15     1851.47     23.83 o 
   1   6   5      998.39      999.91     16.23 o 
   2   6   5      464.83      498.56     15.28 o 
   3   6   5       37.92       39.07      3.28 o 
   4   6   5       82.16       80.73      4.60 o 
 -11   7   5      122.08      121.82      4.54 o 
 -10   7   5       29.01       27.15      2.41 o 
  -9   7   5        1.55        2.76      1.48 o 
  -8   7   5      393.01      373.80      7.86 o 
  -7   7   5      532.90      541.46     10.12 o 
  -6   7   5      852.20      827.61     14.02 o 
  -5   7   5      890.90      872.80     14.51 o 
  -4   7   5      287.84      289.24      8.35 o 
  -3   7   5        4.32        2.95      1.20 o 
  -2   7   5      136.06      130.46      4.77 o 
  -1   7   5       34.39       42.48      1.98 o 
   0   7   5      360.14      373.55      7.61 o 
   1   7   5      194.64      208.75      8.87 o 
   2   7   5      323.16      339.21      9.40 o 
   3   7   5      166.22      168.31     10.85 o 
 -10   8   5      307.64      328.58     11.15 o 
  -9   8   5      159.82      153.54      4.79 o 
  -8   8   5       35.36       35.04      2.51 o 
  -7   8   5       67.53       65.49      3.08 o 
  -6   8   5      561.49      547.27     10.29 o 
  -5   8   5     1060.98     1051.82     17.78 o 
  -4   8   5     1681.81     1656.96     25.67 o 
  -3   8   5        4.25        2.90      1.35 o 
  -2   8   5        2.60        2.32      1.37 o 
  -1   8   5        4.00        5.88      1.50 o 
   0   8   5      315.85      312.26      8.68 o 
   1   8   5      220.29      229.99      7.42 o 
   2   8   5       40.09       34.96      3.58 o 
 -10   9   5      579.31      608.13     12.00 o 
  -9   9   5      323.76      332.53      7.76 o 
  -8   9   5      677.27      710.60     13.10 o 
  -7   9   5       13.84       16.60      2.27 o 
  -6   9   5       66.57       71.81      3.28 o 
  -5   9   5      618.76      608.98     11.30 o 
  -4   9   5       75.37       71.71      4.08 o 
  -3   9   5       29.02       26.35      2.96 o 
  -2   9   5       61.57       67.87      6.94 o 
  -1   9   5        3.16        3.28      3.53 o 
   0   9   5      291.30      299.36      8.74 o 
  -8  10   5      177.03      183.17      5.50 o 
  -7  10   5      245.67      257.66      8.81 o 
  -6  10   5      147.73      146.70      6.12 o 
  -5  10   5      271.73      298.12      9.07 o 
  -4  10   5        7.23        5.76      2.36 o 
  -3  10   5        0.43       -0.03      2.12 o 
  -2  10   5       28.41       27.61      5.38 o 
   3 -14   6      652.26      698.60     20.56 o 
   4 -14   6       38.57       32.16      2.67 o 
   5 -14   6       35.46       38.05      2.78 o 
   6 -14   6      210.00      218.48      5.93 o 
   0 -13   6       76.02       66.51      3.39 o 
   1 -13   6      375.92      393.86      8.39 o 
   2 -13   6      352.20      349.19      7.63 o 
   3 -13   6      145.63      134.39      4.26 o 
   4 -13   6       15.21       13.31      1.88 o 
   5 -13   6      150.86      129.71      4.23 o 
   6 -13   6       36.41       36.91      3.50 o 
   7 -13   6      347.37      365.62      7.99 o 
   8 -13   6      162.35      181.33      5.33 o 
  -1 -12   6       21.00       22.97      2.34 o 
   0 -12   6       23.66       22.97      2.25 o 
   1 -12   6      429.51      405.73      8.25 o 
   2 -12   6     1712.59     1696.55     26.20 o 
   3 -12   6      880.31      843.99     14.69 o 
   4 -12   6        6.61        4.14      1.45 o 
   5 -12   6       97.86      105.84      4.39 o 
   6 -12   6       76.17       76.98      3.33 o 
   7 -12   6      181.26      188.72      5.08 o 
   8 -12   6        3.00        0.99      2.10 o 
   9 -12   6       43.12       46.86      3.72 o 
  -3 -11   6      178.24      188.79      7.04 o 
  -2 -11   6      127.94      122.57      4.12 o 
  -1 -11   6      421.71      418.27      8.41 o 
   0 -11   6       79.71       71.05      2.98 o 
   1 -11   6      159.13      150.88      4.16 o 
   2 -11   6     1814.43     1679.09     36.15 o 
   3 -11   6     1015.75      979.84     15.87 o 
   4 -11   6      452.61      449.80      8.47 o 
   5 -11   6      635.83      602.24     10.70 o 
   6 -11   6       59.12       58.18      2.66 o 
   7 -11   6       46.27       58.74      2.84 o 
   8 -11   6       17.13       22.36      2.73 o 
   9 -11   6      252.58      256.96      7.74 o 
  10 -11   6        5.39        6.10      3.10 o 
  -4 -10   6      508.44      522.91     10.23 o 
  -3 -10   6      485.65      490.37      9.50 o 
  -2 -10   6      290.35      284.81      6.37 o 
  -1 -10   6      397.24      387.82      7.65 o 
   0 -10   6       38.73       37.41      2.15 o 
   1 -10   6      298.37      282.87      5.93 o 
   2 -10   6      533.71      509.34      9.10 o 
   3 -10   6       16.31       17.26      1.55 o 
   4 -10   6      270.67      259.25      5.50 o 
   5 -10   6      214.46      214.32      4.96 o 
   6 -10   6      583.18      560.85     17.07 o 
   7 -10   6      735.27      735.12     12.53 o 
   8 -10   6      138.20      135.32      5.10 o 
   9 -10   6      406.51      404.29      9.98 o 
  10 -10   6      189.68      186.82      7.29 o 
  -5  -9   6       20.00       23.19      3.38 o 
  -4  -9   6      160.57      164.61      4.66 o 
  -3  -9   6     1057.01     1028.78     16.76 o 
  -2  -9   6      427.37      383.64      7.48 o 
  -1  -9   6       55.76       44.82      2.15 o 
   0  -9   6      152.12      134.57      3.55 o 
   1  -9   6      301.49      282.73      5.64 o 
   2  -9   6      914.14      881.64     14.01 o 
   3  -9   6     1042.22     1080.69     16.74 o 
   4  -9   6      863.89      822.57     13.21 o 
   5  -9   6       35.69       29.16      1.81 o 
   6  -9   6       14.00       18.73      2.23 o 
   7  -9   6       78.40       81.59      3.02 o 
   8  -9   6      600.83      611.79     14.39 o 
   9  -9   6      265.74      278.73      6.23 o 
  10  -9   6       92.52       90.77      3.59 o 
  -6  -8   6      188.13      180.65      6.27 o 
  -5  -8   6      807.80      822.94     14.07 o 
  -4  -8   6      213.44      210.65      5.10 o 
  -3  -8   6      124.02      116.64      4.53 o 
  -2  -8   6        4.11        5.80      1.20 o 
  -1  -8   6       18.24       20.03      3.21 o 
   0  -8   6      147.75      133.69      3.31 o 
   1  -8   6      154.15      143.49      3.41 o 
   2  -8   6      735.23      703.37     11.25 o 
   3  -8   6     1914.58     1926.86     28.18 o 
   4  -8   6     1956.28     1994.53     29.12 o 
   5  -8   6      309.87      308.43      5.05 o 
   6  -8   6       78.95       74.21      2.44 o 
   7  -8   6      209.78      184.82      4.45 o 
   8  -8   6      101.77       98.46      3.22 o 
   9  -8   6       10.40        9.12      1.61 o 
  10  -8   6        0.94       -0.11      1.50 o 
  -7  -7   6       52.91       54.08      3.77 o 
  -6  -7   6        4.88        3.42      1.61 o 
  -5  -7   6       95.97       97.13      3.31 o 
  -4  -7   6      641.71      630.86     10.84 o 
  -3  -7   6     2338.70     2226.72     32.66 o 
  -2  -7   6      140.45      117.69      3.12 o 
  -1  -7   6      308.00      272.25      5.21 o 
   0  -7   6      217.84      202.37      5.58 o 
   1  -7   6       77.24       77.59      2.06 o 
   2  -7   6       13.73       11.38      0.89 o 
   3  -7   6       78.41       70.43      1.51 o 
   4  -7   6     1390.07     1420.15     16.28 o 
   5  -7   6     1993.52     1943.97     24.45 o 
   6  -7   6       93.57       83.78      3.08 o 
   7  -7   6      428.11      418.50      7.76 o 
   8  -7   6      572.57      552.88      9.91 o 
   9  -7   6      151.81      164.35      4.56 o 
  10  -7   6       44.14       40.87      2.73 o 
  -8  -6   6      206.85      219.91     10.73 o 
  -7  -6   6      349.87      337.08      7.15 o 
  -6  -6   6      378.25      357.03      7.19 o 
  -5  -6   6      389.70      352.34      6.91 o 
  -4  -6   6      324.57      302.96      6.00 o 
  -3  -6   6     3565.67     3473.36     49.47 o 
  -2  -6   6     2904.63     2786.56     39.89 o 
  -1  -6   6     2841.20     2841.73     56.35 o 
   0  -6   6       70.59       67.76      4.34 o 
   1  -6   6        4.49        5.98      0.90 o 
   2  -6   6      181.29      194.60      3.76 o 
   3  -6   6      255.27      250.11      4.96 o 
   4  -6   6       29.50       31.04      1.06 o 
   5  -6   6       29.07       26.85      1.28 o 
   6  -6   6       45.72       41.55      2.57 o 
   7  -6   6      841.54      814.55     13.30 o 
   8  -6   6      405.53      399.35      7.77 o 
   9  -6   6      305.03      292.41      6.54 o 
  10  -6   6       36.16       35.93      2.62 o 
  -8  -5   6       65.32       74.36      5.84 o 
  -7  -5   6      281.40      263.78      5.89 o 
  -6  -5   6      538.14      548.56      9.72 o 
  -5  -5   6     1313.37     1292.15     26.17 o 
  -4  -5   6      847.03      834.04     16.00 o 
  -3  -5   6      257.29      265.62      5.07 o 
  -2  -5   6      910.45      901.28     14.29 o 
  -1  -5   6     1268.93     1311.24     18.73 o 
   0  -5   6      790.17      746.92     13.92 o 
   1  -5   6      127.71      130.11      2.77 o 
   2  -5   6        9.19       15.04      0.98 o 
   3  -5   6     1045.60      943.10     13.97 o 
   4  -5   6     3736.24     3794.62     41.56 o 
   5  -5   6     1536.77     1494.13     22.07 o 
   6  -5   6       17.63       14.41      1.38 o 
   7  -5   6       16.70       18.79      1.64 o 
   8  -5   6      240.00      213.52      5.16 o 
   9  -5   6      339.68      328.82      7.13 o 
  10  -5   6      167.84      167.18      4.99 o 
  -9  -4   6       74.75       77.73      6.56 o 
  -8  -4   6      526.82      526.10     18.44 o 
  -7  -4   6       29.42       29.42      2.03 o 
  -6  -4   6      374.46      353.84      5.81 o 
  -5  -4   6      361.05      383.85      5.95 o 
  -4  -4   6      547.24      560.09      7.86 o 
  -3  -4   6      708.92      702.30      8.39 o 
  -2  -4   6      576.82      552.21      8.59 o 
  -1  -4   6      949.11     1038.94     15.51 o 
   0  -4   6      810.68      921.85     25.30 o 
   1  -4   6       17.89       20.71      1.05 o 
   2  -4   6      410.67      421.86      7.25 o 
   3  -4   6     1099.79     1185.57     17.19 o 
   4  -4   6     2960.23     3037.79     40.82 o 
   5  -4   6     1109.16     1038.37     15.88 o 
   6  -4   6      579.97      534.17      9.20 o 
   7  -4   6       98.60      102.21      4.91 o 
   8  -4   6       32.40       29.04      2.16 o 
   9  -4   6       20.45       15.28      1.96 o 
  10  -4   6       10.05        9.66      2.00 o 
  -9  -3   6       69.30       72.63      6.15 o 
  -8  -3   6       75.59       71.93      3.46 o 
  -7  -3   6       83.30       91.74      3.14 o 
  -6  -3   6       28.65       30.25      1.50 o 
  -5  -3   6      142.44      133.66      3.90 o 
  -4  -3   6        1.93        2.10      0.55 o 
  -3  -3   6     1526.77     1601.13     19.45 o 
  -2  -3   6     5712.89     5927.86     80.60 o 
  -1  -3   6     4160.20     4066.15     55.58 o 
   0  -3   6     3366.96     3476.10     47.69 o 
   1  -3   6     2559.77     2847.16     39.33 o 
   2  -3   6      868.50      957.47     14.01 o 
   3  -3   6      133.83      136.97      3.07 o 
   4  -3   6        1.90        1.14      0.60 o 
   5  -3   6      110.61      109.18      2.95 o 
   6  -3   6     1346.24     1256.52     19.27 o 
   7  -3   6      844.52      796.28     13.28 o 
   8  -3   6      409.00      399.58      8.03 o 
   9  -3   6      187.35      186.06      5.19 o 
 -10  -2   6      370.43      388.79     10.55 o 
  -9  -2   6      299.33      302.00      6.87 o 
  -8  -2   6      233.36      242.19      5.69 o 
  -7  -2   6        3.36        4.26      1.25 o 
  -6  -2   6      472.23      447.98      6.73 o 
  -5  -2   6     1488.97     1529.79     19.37 o 
  -4  -2   6     2735.92     2899.35     67.86 o 
  -3  -2   6      117.15      120.75      3.41 o 
  -2  -2   6     2857.58     2982.72     41.09 o 
  -1  -2   6     3965.63     4093.57     55.93 o 
   0  -2   6     3500.71     3519.74     48.30 o 
   2  -2   6     1119.59     1151.23     22.87 o 
   3  -2   6       41.57       43.07      1.83 o 
   4  -2   6      300.47      279.56      4.56 o 
   5  -2   6     1084.50     1029.89     15.97 o 
   6  -2   6      352.67      322.66      6.44 o 
   7  -2   6       99.86       86.63      3.13 o 
   8  -2   6      118.57      109.53      3.78 o 
   9  -2   6      349.17      334.57      7.57 o 
 -10  -1   6        0.29       -0.75      2.11 o 
  -9  -1   6       18.83       15.78      1.92 o 
  -8  -1   6      216.65      212.95      5.19 o 
  -7  -1   6      447.12      422.77      7.95 o 
  -6  -1   6     1177.21     1097.81     17.13 o 
  -5  -1   6        5.71        5.60      0.73 o 
  -4  -1   6      257.62      229.46      4.39 o 
  -3  -1   6     1391.99     1436.40     20.36 o 
  -2  -1   6      843.91      913.58     13.32 o 
  -1  -1   6      235.82      252.12      4.45 o 
   0  -1   6       73.69       66.14      1.85 o 
   2  -1   6      804.16      756.96     13.05 o 
   3  -1   6      144.93      146.69      3.05 o 
   4  -1   6      956.26      981.55     15.20 o 
   5  -1   6      604.63      570.17      9.82 o 
   6  -1   6      656.23      659.93     14.62 o 
   7  -1   6      491.94      479.26     12.85 o 
   8  -1   6       23.10       23.84      2.23 o 
   9  -1   6       97.17      103.26      4.13 o 
 -11   0   6      684.88      760.36     17.36 o 
 -10   0   6      809.34      866.56     15.19 o 
  -9   0   6      368.65      361.75      7.66 o 
  -8   0   6       61.76       57.56      2.64 o 
  -7   0   6     1510.29     1509.09     23.12 o 
  -6   0   6     3465.78     3536.42     51.01 o 
  -5   0   6      622.07      616.77      9.34 o 
  -4   0   6       24.44       26.00      1.33 o 
  -3   0   6       15.86       11.51      1.15 o 
  -2   0   6     1553.61     1556.14     26.70 o 
  -1   0   6     1571.43     1484.13     21.04 o 
   0   0   6      498.98      467.53      7.40 o 
   1   0   6       11.96        9.04      0.83 o 
   2   0   6       77.23       84.63      1.66 o 
   3   0   6       46.08       34.30      2.00 o 
   4   0   6      466.28      423.75      7.67 o 
   5   0   6      503.15      465.23      8.53 o 
   6   0   6     1073.78     1011.62     16.47 o 
   7   0   6      229.69      221.74      5.58 o 
   8   0   6      141.30      142.12      6.02 o 
 -11   1   6      193.11      205.63     12.87 o 
 -10   1   6      715.10      745.77     13.44 o 
  -9   1   6     1015.50     1000.48     16.69 o 
  -8   1   6      448.03      464.45      8.81 o 
  -7   1   6        4.81        3.51      1.12 o 
  -6   1   6       82.00       88.26      2.82 o 
  -5   1   6       26.52       30.02      1.56 o 
  -4   1   6       43.19       28.77      1.19 o 
  -3   1   6        0.78        1.98      0.79 o 
  -2   1   6       65.12       61.76      2.20 o 
  -1   1   6     3986.46     4233.17     57.92 o 
   0   1   6     6192.98     6589.65     71.53 o 
   1   1   6     2903.19     2909.49     45.86 o 
   2   1   6      510.81      514.90      8.64 o 
   3   1   6        2.62        6.36      1.07 o 
   4   1   6       70.08       57.95      2.44 o 
   5   1   6       33.09       35.60      2.20 o 
   6   1   6       51.71       48.78      2.65 o 
   7   1   6        1.28        0.67      1.56 o 
 -11   2   6       19.82       22.03      2.55 o 
 -10   2   6       64.04       71.16      5.68 o 
  -9   2   6       68.47       70.75      3.08 o 
  -8   2   6      528.64      514.82      9.53 o 
  -7   2   6     1126.03     1077.85     17.17 o 
  -6   2   6     1062.74     1040.36     16.40 o 
  -5   2   6      138.56      120.23      3.11 o 
  -4   2   6      705.15      711.59      9.88 o 
  -3   2   6      174.57      148.77      2.29 o 
  -2   2   6      655.81      683.26      8.16 o 
  -1   2   6       46.17       43.97      1.19 o 
   0   2   6     1716.45     1748.38     19.75 o 
   1   2   6     1554.10     1481.32     18.83 o 
   2   2   6      535.78      525.43      9.00 o 
   3   2   6        5.94        5.98      1.27 o 
   4   2   6       14.47       17.62      1.74 o 
   5   2   6       13.38       11.77      1.71 o 
   6   2   6     1176.82     1134.14     18.63 o 
   7   2   6      164.06      170.67      5.22 o 
 -11   3   6        8.30        6.13      2.45 o 
 -10   3   6      619.58      629.68     15.23 o 
  -9   3   6     1057.79     1023.53     17.04 o 
  -8   3   6        0.13       -0.97      1.08 o 
  -7   3   6      622.19      612.88     10.71 o 
  -6   3   6      944.58      854.34     16.78 o 
  -5   3   6     2408.12     2363.75     34.70 o 
  -4   3   6     1460.28     1436.34     21.65 o 
  -3   3   6      347.22      331.46      6.10 o 
  -2   3   6      230.27      199.50      3.41 o 
  -1   3   6      197.98      197.91      4.48 o 
   0   3   6       15.60       14.88      1.03 o 
   1   3   6       69.65       67.25      2.39 o 
   2   3   6       74.03       63.50      2.52 o 
   3   3   6      341.05      327.81      6.72 o 
   4   3   6      362.45      352.57      7.37 o 
   5   3   6      207.78      210.31      5.55 o 
   6   3   6       92.28      102.35      4.05 o 
 -11   4   6       90.02       98.06      4.68 o 
 -10   4   6      292.86      285.48      7.89 o 
  -9   4   6      783.95      755.71     13.29 o 
  -8   4   6      702.93      672.60     11.83 o 
  -7   4   6      197.53      194.42      4.82 o 
  -6   4   6      286.96      293.82      6.50 o 
  -5   4   6     1515.80     1420.54     21.71 o 
  -4   4   6     1380.77     1337.46     20.45 o 
  -3   4   6      147.63      155.23      3.72 o 
  -2   4   6      165.52      169.39      3.22 o 
  -1   4   6      553.16      558.20      8.04 o 
   0   4   6     1386.64     1365.12     17.72 o 
   1   4   6     1470.60     1464.58     22.21 o 
   2   4   6      492.65      453.41     10.74 o 
   3   4   6       21.92       16.59      1.86 o 
   4   4   6      155.40      150.46      6.27 o 
   5   4   6      546.39      540.80     10.65 o 
 -11   5   6      137.49      145.86      8.25 o 
 -10   5   6       24.19       22.71      2.26 o 
  -9   5   6      281.88      287.54      6.60 o 
  -8   5   6     1188.84     1069.19     17.60 o 
  -7   5   6      596.13      587.00     10.55 o 
  -6   5   6      396.20      392.22      7.60 o 
  -5   5   6      133.78      133.06      3.61 o 
  -4   5   6        7.94       13.20      4.29 o 
  -3   5   6       25.71       22.30      1.62 o 
  -2   5   6      268.79      257.88     12.02 o 
  -1   5   6      185.40      187.34      3.72 o 
   0   5   6     1323.33     1271.34     19.63 o 
   1   5   6     1601.57     1595.95     24.30 o 
   2   5   6     1194.41     1228.71     19.56 o 
   3   5   6      529.11      532.70     10.22 o 
   4   5   6       10.81       14.47      2.09 o 
 -11   6   6        7.69        6.21      2.01 o 
 -10   6   6       26.24       22.40      2.97 o 
  -9   6   6       10.33        6.19      1.50 o 
  -8   6   6       24.07       19.92      1.96 o 
  -7   6   6        9.01        8.40      1.51 o 
  -6   6   6      687.54      629.92     11.18 o 
  -5   6   6      403.03      376.14      7.43 o 
  -4   6   6     1353.89     1352.16     21.41 o 
  -3   6   6      942.10      930.76     16.99 o 
  -2   6   6       49.18       45.07      2.30 o 
  -1   6   6       49.31       48.28      2.01 o 
   0   6   6       60.23       64.61      2.79 o 
   1   6   6       55.30       55.77      2.80 o 
   2   6   6      614.88      619.49     11.85 o 
   3   6   6      154.93      165.01     10.73 o 
 -10   7   6       15.20       13.57      2.05 o 
  -9   7   6       92.61       96.18      3.74 o 
  -8   7   6      691.10      679.73     12.36 o 
  -7   7   6      415.57      384.58      8.32 o 
  -6   7   6        0.72        0.74      1.30 o 
  -5   7   6     1546.25     1502.08     23.48 o 
  -4   7   6     1480.32     1451.22     22.72 o 
  -3   7   6      199.63      209.92      5.16 o 
  -2   7   6       60.47       60.83      2.72 o 
  -1   7   6       13.56       15.66      2.42 o 
   0   7   6       19.14       23.03      2.06 o 
   1   7   6      226.87      225.80      7.08 o 
   2   7   6      116.41      122.92      5.29 o 
 -10   8   6      365.68      375.44     10.73 o 
  -9   8   6       58.11       61.30      5.64 o 
  -8   8   6      225.73      231.54      6.01 o 
  -7   8   6      805.54      829.85     14.55 o 
  -6   8   6      103.30      102.12      7.08 o 
  -5   8   6      323.07      309.42     10.44 o 
  -4   8   6       69.65       76.20      3.16 o 
  -3   8   6      490.52      500.33      9.61 o 
  -2   8   6       69.08       73.99      3.19 o 
  -1   8   6        2.26        1.15      3.02 o 
   0   8   6        3.66        3.48      3.15 o 
   1   8   6      308.71      360.14      9.98 o 
  -9   9   6      504.05      521.32     10.62 o 
  -8   9   6      131.22      128.53      5.22 o 
  -7   9   6       57.99       60.58      3.22 o 
  -6   9   6      184.75      185.53      6.79 o 
  -5   9   6      571.75      585.58     11.16 o 
  -4   9   6      515.79      546.80     13.31 o 
  -3   9   6        8.62        7.83      2.41 o 
  -2   9   6        9.42        8.81      4.05 o 
  -1   9   6        6.96        8.63      4.12 o 
  -7  10   6       84.79       94.16      5.16 o 
  -6  10   6        7.37        8.08      2.54 o 
  -5  10   6       72.96       71.82      4.64 o 
  -4  10   6      209.94      224.19      7.76 o 
   3 -14   7      116.63      117.68      5.96 o 
   4 -14   7       67.63       73.41      3.39 o 
   5 -14   7       17.37       17.39      2.19 o 
   0 -13   7       40.41       40.07      2.70 o 
   1 -13   7        2.21        2.37      1.63 o 
   2 -13   7      233.77      237.80      5.82 o 
   3 -13   7     1067.60     1020.83     25.56 o 
   4 -13   7      402.05      415.04      8.38 o 
   5 -13   7      586.68      592.18     10.96 o 
   6 -13   7       14.60       15.62      1.97 o 
   7 -13   7       83.13       93.88      3.73 o 
   8 -13   7       99.79      100.16      7.59 o 
  -2 -12   7      111.61      114.83      7.32 o 
  -1 -12   7       65.20       63.54      3.09 o 
   0 -12   7      620.95      651.55     14.55 o 
   1 -12   7       57.32       45.93      2.48 o 
   2 -12   7       36.82       43.09      2.42 o 
   3 -12   7      259.46      259.37      7.18 o 
   4 -12   7     1414.99     1344.76     26.54 o 
   5 -12   7      934.91      910.62     15.20 o 
   6 -12   7       86.59       90.30      3.35 o 
   7 -12   7       38.08       50.18      3.82 o 
   8 -12   7       40.69       48.48      3.55 o 
   9 -12   7        0.93        1.08      2.14 o 
  -3 -11   7      129.59      132.84      4.97 o 
  -2 -11   7      698.57      670.58     12.34 o 
  -1 -11   7      506.36      502.87      9.50 o 
   0 -11   7      247.69      232.21      5.43 o 
   1 -11   7      230.69      223.85      6.61 o 
   2 -11   7      182.50      185.04      4.52 o 
   3 -11   7      146.41      124.68      3.57 o 
   4 -11   7      178.74      180.58      6.73 o 
   5 -11   7       91.46       84.79      3.03 o 
   6 -11   7      283.00      287.88      6.21 o 
   7 -11   7       60.56       55.72      4.90 o 
   8 -11   7      734.55      738.27     15.84 o 
   9 -11   7      150.51      164.85      8.02 o 
  -4 -10   7      187.27      182.29      5.08 o 
  -3 -10   7       22.90       25.62      2.17 o 
  -2 -10   7      446.59      450.93      8.64 o 
  -1 -10   7      126.66      125.00      3.63 o 
   0 -10   7      859.60      806.64     13.30 o 
   1 -10   7      258.68      243.48      5.19 o 
   2 -10   7      299.67      279.13      9.27 o 
   3 -10   7      125.54      140.55      3.59 o 
   4 -10   7     1687.56     1646.40     24.78 o 
   5 -10   7      800.52      760.31     12.90 o 
   6 -10   7        2.62        1.68      1.25 o 
   7 -10   7       72.39       74.91      3.56 o 
   8 -10   7       88.71       92.23      5.86 o 
   9 -10   7      271.80      288.00      7.86 o 
  10 -10   7      199.23      196.48      8.99 o 
  -5  -9   7      404.86      405.84      8.35 o 
  -4  -9   7      650.26      670.17     11.86 o 
  -3  -9   7        7.94        6.92      1.52 o 
  -2  -9   7        3.93        2.33      1.15 o 
  -1  -9   7       22.62       20.74      1.58 o 
   0  -9   7      105.56       94.76      3.54 o 
   1  -9   7       27.26       29.26      1.61 o 
   2  -9   7     1033.72      978.45     15.22 o 
   3  -9   7        4.83        2.82      1.62 o 
   4  -9   7     2060.38     2040.41     30.45 o 
   5  -9   7     2534.77     2490.04     36.25 o 
   6  -9   7     3030.21     3031.56     53.81 o 
   7  -9   7      102.73       97.03      3.94 o 
   8  -9   7       40.01       40.02      3.79 o 
   9  -9   7      151.75      155.61      4.41 o 
  10  -9   7        0.93       -1.30      1.50 o 
  -6  -8   7       19.17       22.18      2.94 o 
  -5  -8   7      107.27      104.38      5.36 o 
  -4  -8   7      212.73      196.03      4.77 o 
  -3  -8   7      459.12      405.10      7.61 o 
  -2  -8   7      971.64      915.18     14.50 o 
  -1  -8   7       81.88       73.07      2.35 o 
   0  -8   7      658.62      665.53     10.53 o 
   1  -8   7      402.44      379.26      8.54 o 
   2  -8   7       93.33       91.54      3.46 o 
   3  -8   7      304.64      328.08      7.64 o 
   4  -8   7       14.39       12.94      1.03 o 
   5  -8   7      929.57      940.88     12.60 o 
   6  -8   7      222.39      236.07      4.97 o 
   7  -8   7      418.81      434.61      9.75 o 
   8  -8   7      233.34      236.61      5.42 o 
   9  -8   7        4.92        4.25      1.52 o 
  10  -8   7       87.58       82.89      3.54 o 
  -7  -7   7       20.16       15.28      1.94 o 
  -6  -7   7       74.53       71.63      2.97 o 
  -5  -7   7      510.31      486.90     13.36 o 
  -4  -7   7      161.65      153.98      3.92 o 
  -3  -7   7       11.26       11.72      1.29 o 
  -2  -7   7      104.01      101.20      3.18 o 
  -1  -7   7     3894.46     3858.28     59.96 o 
   0  -7   7     2381.94     2273.15     44.02 o 
   1  -7   7     1575.37     1582.92     40.86 o 
   2  -7   7      615.12      668.32     13.09 o 
   3  -7   7       96.58       93.74      5.35 o 
   4  -7   7       43.50       36.68      1.86 o 
   5  -7   7      599.52      597.47      8.38 o 
   6  -7   7       22.63       22.64      1.57 o 
   7  -7   7      201.58      167.62      5.02 o 
   8  -7   7      363.99      355.44      9.78 o 
   9  -7   7      255.04      252.24      5.92 o 
  10  -7   7      242.08      251.01      6.20 o 
  -8  -6   7        2.31       -0.42      2.03 o 
  -7  -6   7      109.05      109.09      3.66 o 
  -6  -6   7      455.82      447.24      8.41 o 
  -5  -6   7      998.61     1036.05     19.35 o 
  -4  -6   7     1488.87     1503.06     22.57 o 
  -3  -6   7     2060.44     1984.05     28.93 o 
  -2  -6   7       18.62       24.34      1.82 o 
  -1  -6   7      953.31      924.51     24.70 o 
   0  -6   7      993.02      906.80     16.86 o 
   1  -6   7      348.34      340.03      5.81 o 
   2  -6   7       21.00       26.77      1.36 o 
   3  -6   7      129.71      138.32      3.21 o 
   4  -6   7      217.42      222.16      4.47 o 
   5  -6   7     1631.85     1638.31     20.94 o 
   6  -6   7     1576.28     1513.18     22.62 o 
   7  -6   7      709.71      648.01     11.00 o 
   8  -6   7       97.42       90.64      3.20 o 
   9  -6   7       84.62       82.82      3.31 o 
  10  -6   7      407.54      399.58      8.43 o 
  -8  -5   7        0.02        1.08      2.77 o 
  -7  -5   7        2.06        3.01      2.02 o 
  -6  -5   7       22.84       32.98      2.02 o 
  -5  -5   7      658.81      614.05     10.39 o 
  -4  -5   7      825.38      821.52     14.41 o 
  -3  -5   7     1093.18     1073.38     18.54 o 
  -2  -5   7     1062.15     1046.08     25.63 o 
  -1  -5   7       30.77       30.61      1.33 o 
   0  -5   7        1.56        1.70      0.64 o 
   1  -5   7       72.28       72.75      2.04 o 
   2  -5   7       41.30       45.51      3.34 o 
   3  -5   7        1.22        1.74      0.74 o 
   4  -5   7       51.20       44.61      2.51 o 
   5  -5   7        4.55        8.33      1.91 o 
   6  -5   7     1188.63     1141.10     17.57 o 
   7  -5   7     1628.02     1650.02     24.86 o 
   8  -5   7      284.87      282.60      6.23 o 
   9  -5   7       12.39       11.98      1.84 o 
  10  -5   7       45.52       36.88      4.35 o 
  -9  -4   7      628.20      714.51     23.33 o 
  -8  -4   7      204.41      220.27      7.01 o 
  -7  -4   7       11.55       12.36      2.01 o 
  -6  -4   7       87.87       79.85      2.70 o 
  -5  -4   7        0.05        0.59      0.76 o 
  -4  -4   7        1.52        1.33      0.54 o 
  -3  -4   7      208.59      221.55      7.57 o 
  -2  -4   7     2382.90     2608.00     42.15 o 
  -1  -4   7     1579.79     1571.97     28.83 o 
   0  -4   7     3586.20     3656.35     50.31 o 
   1  -4   7     2198.08     2236.04     31.32 o 
   2  -4   7      791.02      740.91     11.29 o 
   3  -4   7      832.11      885.53     13.31 o 
   4  -4   7       12.94       17.18      2.18 o 
   5  -4   7      315.21      292.03      5.57 o 
   6  -4   7      692.66      637.12     10.68 o 
   7  -4   7      120.94      117.70      3.56 o 
   8  -4   7       66.96       58.49      2.78 o 
   9  -4   7      184.43      174.35      5.78 o 
  -9  -3   7      439.42      430.89     11.11 o 
  -8  -3   7      279.40      285.04      6.37 o 
  -7  -3   7      100.68       96.60      3.16 o 
  -6  -3   7       29.71       31.23      1.82 o 
  -5  -3   7       90.25       94.07      2.24 o 
  -4  -3   7     1691.02     1744.28     21.82 o 
  -3  -3   7      872.94      844.50     12.70 o 
  -2  -3   7     2235.84     2296.89     32.12 o 
  -1  -3   7      418.20      403.82      6.68 o 
   0  -3   7     4477.74     4597.74     62.93 o 
   1  -3   7     3655.34     3496.50     48.23 o 
   2  -3   7     2326.71     2352.07     61.87 o 
   3  -3   7     3821.90     3823.30    108.73 o 
   4  -3   7        7.31        3.26      1.22 o 
   5  -3   7       27.62       35.39      1.80 o 
   6  -3   7      268.56      249.46      5.35 o 
   7  -3   7      140.59      128.54      3.89 o 
   8  -3   7        1.48       -1.31      1.31 o 
   9  -3   7       86.34       88.04      3.70 o 
 -10  -2   7      296.51      342.94     16.84 o 
  -9  -2   7       14.52       17.80      2.15 o 
  -8  -2   7        0.47       -0.66      1.23 o 
  -7  -2   7      335.28      335.89      6.75 o 
  -6  -2   7      469.97      467.38      8.32 o 
  -5  -2   7      912.30      930.17     13.47 o 
  -4  -2   7      832.18      855.75     21.96 o 
  -3  -2   7     2613.43     2647.77     36.78 o 
  -2  -2   7     1599.25     1572.83     22.34 o 
  -1  -2   7      225.36      188.27      6.64 o 
   0  -2   7      686.62      811.95     12.17 o 
   1  -2   7     1830.54     1820.67     25.76 o 
   2  -2   7      424.42      407.67      7.48 o 
   3  -2   7       29.26       28.59      3.38 o 
   4  -2   7       39.15       36.44      1.33 o 
   5  -2   7      186.67      170.85      4.04 o 
   6  -2   7      242.89      243.38      5.40 o 
   7  -2   7     1695.04     1615.41     24.80 o 
   8  -2   7      728.69      712.83     12.70 o 
 -10  -1   7      287.93      327.16      7.50 o 
  -9  -1   7     1128.49     1201.56     34.91 o 
  -8  -1   7      493.24      473.13      8.98 o 
  -7  -1   7      150.84      135.96      3.72 o 
  -6  -1   7      182.65      166.63      3.95 o 
  -5  -1   7       75.26       67.34      1.77 o 
  -4  -1   7      404.74      367.10      6.15 o 
  -3  -1   7      811.61      885.16     13.13 o 
  -2  -1   7       95.57       80.81      3.10 o 
  -1  -1   7     2019.28     2082.35     29.24 o 
   0  -1   7     1448.66     1457.97     20.89 o 
   1  -1   7     1127.93     1106.04     16.17 o 
   2  -1   7      241.90      206.90      6.99 o 
   3  -1   7      111.84      102.65      2.20 o 
   4  -1   7       48.81       48.16      2.03 o 
   5  -1   7      331.31      327.84      6.69 o 
   6  -1   7      456.62      424.96      8.14 o 
   7  -1   7      246.20      226.03      5.57 o 
   8  -1   7      549.73      537.16     10.47 o 
 -10   0   7       78.00       77.80      3.49 o 
  -9   0   7      992.00      982.91     16.48 o 
  -8   0   7     1189.20     1197.48     19.17 o 
  -7   0   7     1005.67      970.45     15.67 o 
  -6   0   7      731.65      720.51     11.89 o 
  -5   0   7       26.84       30.18      1.29 o 
  -4   0   7      354.17      321.93      7.39 o 
  -3   0   7        3.11        3.30      2.90 o 
  -2   0   7      270.58      247.09      5.30 o 
  -1   0   7      394.15      437.27      7.15 o 
   0   0   7      413.23      372.35      6.31 o 
   1   0   7     2067.87     1944.33     33.86 o 
   2   0   7     4502.27     4495.27     55.22 o 
   3   0   7     1912.12     1894.34     32.65 o 
   4   0   7      126.48      111.36      3.24 o 
   5   0   7      173.03      150.77      5.66 o 
   6   0   7       50.03       40.70      2.43 o 
   7   0   7        3.39        2.81      2.22 o 
 -11   1   7       37.11       41.82      3.04 o 
 -10   1   7       28.27       25.75      2.37 o 
  -9   1   7        0.55       -0.75      1.32 o 
  -8   1   7      496.73      474.86      8.98 o 
  -7   1   7     2828.64     2716.06     39.97 o 
  -6   1   7     1138.20     1136.65     17.75 o 
  -5   1   7      121.85      118.55      3.45 o 
  -4   1   7      133.95      127.89      2.76 o 
  -3   1   7     1584.97     1699.76     30.43 o 
  -2   1   7      430.00      383.14      6.37 o 
  -1   1   7      581.39      592.80      9.33 o 
   0   1   7       51.26       46.98      1.77 o 
   1   1   7     1497.01     1537.32     18.74 o 
   2   1   7      396.85      376.59      6.82 o 
   3   1   7     2078.34     2046.62     30.04 o 
   4   1   7      405.21      377.59      7.38 o 
   5   1   7        2.94        2.21      1.31 o 
   6   1   7       45.26       40.85      2.60 o 
   7   1   7      342.77      354.71     12.91 o 
 -11   2   7       34.20       37.24      2.91 o 
 -10   2   7       47.63       49.16      2.87 o 
  -9   2   7      594.72      590.90     10.95 o 
  -8   2   7      186.06      180.39      4.67 o 
  -7   2   7      237.10      219.41      5.04 o 
  -6   2   7       14.83       11.41      1.29 o 
  -5   2   7     1156.44     1088.18     16.89 o 
  -4   2   7     1315.22     1307.40     22.44 o 
  -3   2   7      977.34      936.78     17.56 o 
  -2   2   7     1731.26     1739.39     19.56 o 
  -1   2   7      622.12      638.70      7.80 o 
   0   2   7      255.79      258.86      3.76 o 
   1   2   7       10.80        8.54      1.61 o 
   2   2   7        1.03        1.18      1.00 o 
   3   2   7        2.93        2.94      1.15 o 
   4   2   7       12.88        9.08      1.55 o 
   5   2   7      631.36      618.53     11.30 o 
   6   2   7        7.44        7.24      2.22 o 
 -11   3   7        1.61       -0.30      1.71 o 
 -10   3   7      109.54      114.77      4.03 o 
  -9   3   7       20.15       19.28      1.98 o 
  -8   3   7     1150.02     1121.44     18.19 o 
  -7   3   7     1815.49     1764.56     33.83 o 
  -6   3   7      471.31      432.63      7.99 o 
  -5   3   7      146.99      143.63      3.62 o 
  -4   3   7     1517.19     1504.83     22.73 o 
  -3   3   7      461.99      460.52      9.88 o 
  -2   3   7        7.81        5.62      1.00 o 
  -1   3   7       95.20      101.15      2.97 o 
   0   3   7        9.26        8.08      0.92 o 
   1   3   7      698.11      696.45     11.52 o 
   2   3   7      573.38      574.75     10.10 o 
   3   3   7      682.17      686.30     11.94 o 
   4   3   7        7.34        9.95      1.78 o 
   5   3   7       88.35       91.22      5.79 o 
 -11   4   7        9.07       10.63      2.17 o 
 -10   4   7        9.70        6.68      1.76 o 
  -9   4   7      190.64      174.10      4.89 o 
  -8   4   7      724.44      701.98     12.33 o 
  -7   4   7     2094.01     1963.76     29.74 o 
  -6   4   7      825.74      826.41     13.70 o 
  -5   4   7      354.80      351.31      6.83 o 
  -4   4   7       22.94       21.45      1.56 o 
  -3   4   7        1.11        3.93      3.57 o 
  -2   4   7      481.88      482.64      8.60 o 
  -1   4   7      119.49      116.82      2.72 o 
   0   4   7        0.63        0.10      0.99 o 
   1   4   7       34.65       34.48      2.08 o 
   2   4   7     1049.68     1020.24     16.55 o 
   3   4   7     1118.01     1134.63     18.47 o 
   4   4   7      213.75      212.22      5.70 o 
   5   4   7      300.24      295.26     11.86 o 
 -11   5   7       37.93       41.48      4.12 o 
 -10   5   7       35.27       32.61      2.52 o 
  -9   5   7        0.57       -1.01      1.34 o 
  -8   5   7       81.89       72.07      6.43 o 
  -7   5   7      210.92      189.79      4.83 o 
  -6   5   7      429.70      392.73      7.72 o 
  -5   5   7      922.50      862.88     22.31 o 
  -4   5   7      900.37      881.32     15.00 o 
  -3   5   7     2148.11     2131.42     31.83 o 
  -2   5   7     1102.00     1075.50     25.34 o 
  -1   5   7      186.04      182.37      4.71 o 
   0   5   7      213.48      219.18      5.10 o 
   1   5   7       48.08       46.76      3.60 o 
   2   5   7      456.83      501.74      9.63 o 
   3   5   7      306.70      335.18      9.20 o 
   4   5   7      599.54      633.89     19.95 o 
 -10   6   7       62.51       59.96      3.25 o 
  -9   6   7       13.91        9.62      2.20 o 
  -8   6   7      220.56      214.29     10.04 o 
  -7   6   7      554.44      513.34      9.77 o 
  -6   6   7      494.72      474.07     10.89 o 
  -5   6   7       90.09       83.15      3.22 o 
  -4   6   7      346.40      352.16      7.17 o 
  -3   6   7       19.54       22.30      2.38 o 
  -2   6   7     1505.26     1450.07     24.01 o 
  -1   6   7      448.53      446.99     10.90 o 
   0   6   7      199.18      210.77      5.27 o 
   1   6   7        3.05        4.50      1.65 o 
   2   6   7      310.13      304.93     10.69 o 
 -10   7   7      189.80      192.28      5.66 o 
  -9   7   7        5.82        3.07      1.59 o 
  -8   7   7      131.14      125.43      4.21 o 
  -7   7   7      659.69      652.64     11.95 o 
  -6   7   7      957.50      992.04     16.65 o 
  -5   7   7      231.15      232.08      5.63 o 
  -4   7   7      124.85      115.47      3.81 o 
  -3   7   7      447.97      435.02      8.60 o 
  -2   7   7      544.31      554.62     10.33 o 
  -1   7   7      118.53      125.38      5.85 o 
   0   7   7       10.55        9.25      2.49 o 
   1   7   7        3.56       -0.81      2.30 o 
  -9   8   7       74.04       73.91      3.64 o 
  -8   8   7       32.27       36.25      2.62 o 
  -7   8   7       53.84       53.31      2.98 o 
  -6   8   7       99.91       97.90      4.36 o 
  -5   8   7      738.13      734.40     13.14 o 
  -4   8   7      288.21      287.88      6.65 o 
  -3   8   7       47.00       51.69      2.88 o 
  -2   8   7       39.24       40.76      5.65 o 
  -1   8   7      130.97      146.74      8.53 o 
  -8   9   7       19.52       14.42      3.79 o 
  -7   9   7       14.75       12.91      2.16 o 
  -6   9   7       33.82       37.82      2.77 o 
  -5   9   7        2.62        0.65      2.12 o 
  -4   9   7        4.75        2.10      2.74 o 
  -3   9   7      238.99      220.98     11.09 o 
   4 -14   8      526.39      555.03     12.68 o 
   0 -13   8       98.89       99.68      3.63 o 
   1 -13   8      367.33      366.58      7.64 o 
   2 -13   8      269.28      272.19      6.11 o 
   3 -13   8      272.29      277.15      6.97 o 
   4 -13   8      122.04      113.99      3.64 o 
   5 -13   8      727.36      791.95     13.62 o 
   6 -13   8      409.79      447.92      8.79 o 
   7 -13   8      181.44      188.18      7.71 o 
  -1 -12   8      426.78      433.01      8.61 o 
   0 -12   8      172.06      158.82      4.34 o 
   1 -12   8      244.49      244.63      6.43 o 
   2 -12   8      214.76      204.24      4.82 o 
   3 -12   8       25.29       23.62      1.76 o 
   4 -12   8      119.01      115.94      4.14 o 
   5 -12   8       28.60       32.03      2.03 o 
   6 -12   8      188.62      219.87      5.21 o 
   7 -12   8      102.28      110.82      4.28 o 
   8 -12   8        1.63       -0.21      3.97 o 
  -3 -11   8      271.62      287.96      8.26 o 
  -2 -11   8       11.23        7.75      2.21 o 
  -1 -11   8      250.98      226.55      5.26 o 
   0 -11   8      628.75      595.28     13.26 o 
   1 -11   8      392.04      385.65      7.30 o 
   2 -11   8      165.66      162.21      3.88 o 
   3 -11   8       81.83       81.79      4.46 o 
   4 -11   8      434.76      421.65     10.08 o 
   5 -11   8      625.66      645.09     13.41 o 
   6 -11   8      706.55      752.67     12.61 o 
   7 -11   8        1.15        1.63      1.65 o 
   8 -11   8        9.51       12.84      2.95 o 
   9 -11   8       73.18       80.66      6.52 o 
  -4 -10   8      344.34      343.14      7.31 o 
  -3 -10   8     1069.83     1088.96     17.62 o 
  -2 -10   8      699.47      676.94     11.64 o 
  -1 -10   8       75.66       72.73      2.55 o 
   0 -10   8       29.78       31.39      1.74 o 
   1 -10   8       11.97       13.11      2.19 o 
   2 -10   8      485.54      436.51     10.09 o 
   3 -10   8        6.83        5.34      1.70 o 
   4 -10   8      322.62      294.10      7.63 o 
   5 -10   8      584.22      572.28     12.46 o 
   6 -10   8     1100.35     1125.99     21.36 o 
   7 -10   8     1246.47     1262.82     24.07 o 
   8 -10   8       71.98       65.95      4.15 o 
   9 -10   8        1.22        0.43      1.63 o 
  -5  -9   8      120.07      129.25      4.02 o 
  -4  -9   8       36.88       38.85      3.28 o 
  -3  -9   8        3.24        2.45      1.21 o 
  -2  -9   8      113.56      111.28      3.13 o 
  -1  -9   8      910.76      860.89     17.14 o 
   0  -9   8       36.60       36.08      2.62 o 
   1  -9   8     1066.71     1013.36     19.40 o 
   2  -9   8      471.71      450.37     22.00 o 
   3  -9   8      497.46      458.94     10.20 o 
   4  -9   8      357.37      316.51      7.81 o 
   5  -9   8       16.95       19.25      3.61 o 
   6  -9   8      187.77      208.23      9.04 o 
   7  -9   8      918.65      915.09     17.99 o 
   8  -9   8      295.19      293.69      6.16 o 
   9  -9   8      203.54      193.47      4.90 o 
  -6  -8   8        5.55        4.40      1.59 o 
  -5  -8   8      231.30      235.43      7.27 o 
  -4  -8   8       58.87       61.51      3.60 o 
  -3  -8   8      319.07      297.56      5.86 o 
  -2  -8   8      670.42      626.71     13.25 o 
  -1  -8   8      749.69      695.09     14.07 o 
   0  -8   8     2921.65     2857.33     71.23 o 
   1  -8   8      845.03      819.23     16.00 o 
   2  -8   8       11.49       12.90      1.70 o 
   3  -8   8      363.51      353.39     13.25 o 
   4  -8   8      107.88      102.35      6.62 o 
   5  -8   8      512.49      525.90     11.24 o 
   6  -8   8      124.64      125.08      9.28 o 
   7  -8   8       60.80       59.02      2.66 o 
   8  -8   8       13.12       14.93      1.88 o 
   9  -8   8      116.56      117.94      3.85 o 
  -7  -7   8        3.45        2.25      1.88 o 
  -6  -7   8       74.38       67.90      3.12 o 
  -5  -7   8      116.02      108.45      3.27 o 
  -4  -7   8      280.29      260.59      5.32 o 
  -3  -7   8     2052.60     1963.81     35.06 o 
  -2  -7   8      443.43      436.61      9.64 o 
  -1  -7   8      451.01      454.48      9.85 o 
   0  -7   8      138.35      129.68      4.13 o 
   1  -7   8      287.52      288.71      6.85 o 
   2  -7   8     1227.77     1218.80     22.33 o 
   3  -7   8       16.26       17.63      1.40 o 
   4  -7   8       28.04       26.80      1.63 o 
   5  -7   8      524.42      539.35     11.50 o 
   6  -7   8     1104.90     1161.69     48.93 o 
   7  -7   8     1229.32     1250.16     19.23 o 
   8  -7   8      180.34      178.71      7.13 o 
   9  -7   8      152.96      163.49      5.41 o 
  -8  -6   8       58.63       52.83      4.37 o 
  -7  -6   8        0.22        4.46      6.61 o 
  -6  -6   8      219.62      219.62      5.06 o 
  -5  -6   8      119.19      116.23      3.20 o 
  -4  -6   8     1265.26     1179.65     18.00 o 
  -3  -6   8      510.05      513.10     10.89 o 
  -2  -6   8      420.93      426.02     13.07 o 
  -1  -6   8     1027.79     1007.73     18.76 o 
   0  -6   8     1021.18      963.41     24.46 o 
   1  -6   8      368.61      387.25      6.61 o 
   2  -6   8      150.58      141.56      4.14 o 
   3  -6   8       53.13       58.26      3.06 o 
   4  -6   8       30.01       22.60      2.05 o 
   5  -6   8      298.64      270.59      6.92 o 
   6  -6   8      134.08      128.53      4.62 o 
   7  -6   8     1482.40     1458.11     22.16 o 
   8  -6   8      702.56      688.53     11.84 o 
   9  -6   8      211.00      211.65      5.34 o 
  -8  -5   8      932.27      980.75     28.86 o 
  -7  -5   8      480.54      477.59     11.33 o 
  -6  -5   8       64.59       71.37      3.25 o 
  -5  -5   8        6.63        5.23      1.08 o 
  -4  -5   8       87.46       79.52      3.28 o 
  -3  -5   8      157.12      145.01      4.40 o 
  -2  -5   8       17.54       18.79      2.85 o 
  -1  -5   8      262.27      259.86      4.84 o 
   0  -5   8     1138.35     1080.27     15.94 o 
   1  -5   8     1902.05     1839.80     34.40 o 
   2  -5   8     1223.74     1244.33     18.25 o 
   3  -5   8      388.98      451.00      7.62 o 
   4  -5   8      440.92      429.54      9.46 o 
   5  -5   8       79.15       69.19      4.80 o 
   6  -5   8       50.78       52.57      3.08 o 
   7  -5   8       45.86       39.98      2.10 o 
   8  -5   8      220.08      208.79      5.11 o 
   9  -5   8      533.83      520.53      9.96 o 
  -9  -4   8       11.68       13.37      2.73 o 
  -8  -4   8      389.99      394.30     13.33 o 
  -7  -4   8      410.29      406.78     11.35 o 
  -6  -4   8      233.07      226.46      6.13 o 
  -5  -4   8        6.64        4.00      0.77 o 
  -4  -4   8      622.37      625.49     10.06 o 
  -3  -4   8       55.24       46.25      1.84 o 
  -2  -4   8      950.08      896.44     13.51 o 
  -1  -4   8     1132.26     1152.26     20.85 o 
   0  -4   8      399.29      437.06      7.29 o 
   1  -4   8     1743.97     1738.35     30.18 o 
   2  -4   8     2218.12     2221.19     31.36 o 
   3  -4   8      956.58      883.03     16.72 o 
   4  -4   8      353.59      363.02     13.07 o 
   5  -4   8      267.29      253.06      7.71 o 
   6  -4   8       57.00       54.25      2.65 o 
   7  -4   8      396.42      376.61      7.36 o 
   8  -4   8      253.29      229.33     10.10 o 
   9  -4   8       21.01       17.91      2.25 o 
  -9  -3   8       92.84       97.87      7.70 o 
  -8  -3   8       58.03       57.09      3.39 o 
  -7  -3   8        5.79        9.75      1.70 o 
  -6  -3   8      270.57      257.47      5.30 o 
  -5  -3   8      544.51      520.80     11.14 o 
  -4  -3   8      409.87      380.22      6.64 o 
  -3  -3   8     1837.21     1865.59     32.59 o 
  -2  -3   8     1648.59     1627.64     23.30 o 
  -1  -3   8     2304.95     2287.33     39.91 o 
   0  -3   8     2424.42     2574.63     39.24 o 
   1  -3   8       17.87       19.47      1.26 o 
   2  -3   8     2947.13     3148.81     43.76 o 
   3  -3   8      222.17      181.19      9.22 o 
   4  -3   8      240.34      203.91      5.63 o 
   5  -3   8      302.84      304.51      7.67 o 
   6  -3   8      306.64      311.68      8.12 o 
   7  -3   8       44.53       46.88      2.42 o 
   8  -3   8      471.55      459.42      9.02 o 
 -10  -2   8        7.54        5.43      3.66 o 
  -9  -2   8      571.73      601.99     11.21 o 
  -8  -2   8     1043.25     1092.24     17.75 o 
  -7  -2   8      989.82     1014.39     16.77 o 
  -6  -2   8      366.43      364.60      6.78 o 
  -5  -2   8        7.75        8.56      2.95 o 
  -4  -2   8      700.36      698.10     10.86 o 
  -3  -2   8      688.41      700.42     13.25 o 
  -2  -2   8       60.95       45.54      1.67 o 
  -1  -2   8      661.00      632.38      9.91 o 
   0  -2   8     1084.43     1069.97     19.73 o 
   1  -2   8     1290.83     1284.80     18.75 o 
   2  -2   8     1661.90     1667.05     38.15 o 
   3  -2   8      749.30      698.20     28.32 o 
   4  -2   8       48.72       48.58      2.78 o 
   5  -2   8        7.18        7.06      1.17 o 
   6  -2   8        1.22        2.05      1.19 o 
   7  -2   8      136.13      135.19      4.05 o 
   8  -2   8      287.84      280.73      6.58 o 
 -10  -1   8        0.34        0.03      1.64 o 
  -9  -1   8        3.10        0.55      1.85 o 
  -8  -1   8      235.36      248.02      5.69 o 
  -7  -1   8     1290.14     1271.10     19.87 o 
  -6  -1   8     1262.83     1293.52     19.86 o 
  -5  -1   8      124.17      121.06      8.66 o 
  -4  -1   8        1.83        2.17      1.06 o 
  -3  -1   8        2.39        3.07      1.07 o 
  -2  -1   8      129.82      128.80      3.43 o 
  -1  -1   8      383.78      402.76      6.80 o 
   0  -1   8      408.64      450.42      7.49 o 
   1  -1   8      478.79      475.54      7.86 o 
   2  -1   8     3652.55     3796.69     64.17 o 
   3  -1   8     1542.79     1484.16     31.44 o 
   4  -1   8      382.88      393.02      9.44 o 
   5  -1   8       32.76       36.32      2.07 o 
   6  -1   8       57.35       60.90      3.75 o 
   7  -1   8        0.10       -0.40      1.80 o 
 -10   0   8       35.11       34.41      2.62 o 
  -9   0   8        3.31        1.73      1.44 o 
  -8   0   8      563.36      536.21      9.87 o 
  -7   0   8       37.66       37.81      2.03 o 
  -6   0   8      683.82      677.60     11.26 o 
  -5   0   8      218.86      199.46      5.58 o 
  -4   0   8      408.02      385.89      8.69 o 
  -3   0   8       19.58       18.93      1.70 o 
  -2   0   8      425.91      439.66      7.29 o 
  -1   0   8     1122.10     1135.32     16.75 o 
   0   0   8      846.33      792.80     12.18 o 
   1   0   8       77.68       71.00      2.98 o 
   2   0   8      282.25      264.16      6.61 o 
   3   0   8     1404.55     1304.73     19.71 o 
   4   0   8     1362.02     1290.71     25.12 o 
   5   0   8      147.77      141.15      3.96 o 
   6   0   8      155.27      155.59      4.46 o 
   7   0   8        8.40        6.84      1.86 o 
 -10   1   8      206.81      203.70      5.54 o 
  -9   1   8       65.27       65.43      2.98 o 
  -8   1   8      103.15      104.48      3.43 o 
  -7   1   8      540.41      512.55      9.50 o 
  -6   1   8      571.10      538.66     13.35 o 
  -5   1   8      130.58      136.65      3.15 o 
  -4   1   8      962.71      988.94     18.97 o 
  -3   1   8     1303.42     1324.77     24.48 o 
  -2   1   8     1716.32     1714.91     53.06 o 
  -1   1   8      603.92      623.78     12.55 o 
   0   1   8      224.29      203.19      4.23 o 
   1   1   8     1885.15     1811.85     39.89 o 
   2   1   8      712.99      680.39     11.09 o 
   3   1   8        5.77        3.47      1.44 o 
   4   1   8       78.17       77.76      2.94 o 
   5   1   8      130.57      122.14      5.55 o 
   6   1   8      182.52      180.02      5.05 o 
 -10   2   8        2.79        4.46      1.63 o 
  -9   2   8        8.38        7.93      1.64 o 
  -8   2   8      641.97      602.90     10.86 o 
  -7   2   8     1311.11     1247.16     19.66 o 
  -6   2   8     1597.76     1569.85     23.87 o 
  -5   2   8      399.05      396.45      7.19 o 
  -4   2   8       22.56       23.12      1.00 o 
  -3   2   8      493.98      512.26     11.83 o 
  -2   2   8      541.76      531.37     11.30 o 
  -1   2   8      188.25      189.60      7.13 o 
   0   2   8       62.37       67.98      1.84 o 
   1   2   8       26.60       22.44      1.52 o 
   2   2   8      640.58      665.79     11.21 o 
   3   2   8      899.34      919.57     14.98 o 
   4   2   8      327.35      329.00      7.00 o 
   5   2   8      295.22      290.35      6.70 o 
 -10   3   8      146.28      148.55      4.64 o 
  -9   3   8        0.60        1.04      1.40 o 
  -8   3   8       66.50       59.09      2.69 o 
  -7   3   8      401.10      384.44      7.57 o 
  -6   3   8     1307.49     1201.18     18.87 o 
  -5   3   8      942.39      906.46     14.57 o 
  -4   3   8      775.38      748.99     12.26 o 
  -3   3   8       93.39       96.05      4.16 o 
  -2   3   8        2.33        1.01      0.85 o 
  -1   3   8      110.86      108.14      2.49 o 
   0   3   8        9.92       11.43      1.24 o 
   1   3   8      184.93      184.28      4.38 o 
   2   3   8       30.21       30.32      2.01 o 
   3   3   8      240.65      243.15      5.74 o 
   4   3   8     1033.95     1087.97     17.96 o 
   5   3   8      382.86      378.50     12.73 o 
 -10   4   8       37.29       38.10      4.06 o 
  -9   4   8       15.83       12.05      1.87 o 
  -8   4   8        4.71        1.99      1.34 o 
  -7   4   8       84.09       78.86      2.99 o 
  -6   4   8       24.75       23.08      2.37 o 
  -5   4   8      188.96      172.39      4.25 o 
  -4   4   8      480.01      449.26      9.98 o 
  -3   4   8      213.33      202.30      4.61 o 
  -2   4   8      596.67      592.17     10.25 o 
  -1   4   8      394.39      391.39      7.45 o 
   0   4   8      374.20      355.27      8.01 o 
   1   4   8      119.35      106.80      3.45 o 
   2   4   8      124.95      122.95      3.89 o 
   3   4   8        4.93        5.49      1.66 o 
   4   4   8      396.29      402.52      8.61 o 
 -10   5   8       81.37       81.52      3.64 o 
  -9   5   8      101.87       96.99      3.65 o 
  -8   5   8      258.96      228.11      5.65 o 
  -7   5   8       58.75       61.51      2.97 o 
  -6   5   8      708.20      684.07     11.95 o 
  -5   5   8      775.13      758.52     12.91 o 
  -4   5   8      135.61      133.85      4.97 o 
  -3   5   8      963.64      930.06     21.60 o 
  -2   5   8      940.68      896.72     18.05 o 
  -1   5   8     1204.48     1261.60     24.84 o 
   0   5   8      541.97      584.60     13.32 o 
   1   5   8       71.50       75.32      3.40 o 
   2   5   8        4.03        3.26      2.06 o 
   3   5   8       19.44       21.91      2.37 o 
 -10   6   8        0.50       -0.95      1.67 o 
  -9   6   8       29.26       29.67      2.39 o 
  -8   6   8        5.15        1.23      1.41 o 
  -7   6   8       40.23       41.97      3.19 o 
  -6   6   8      369.26      354.65      7.45 o 
  -5   6   8     1376.03     1366.61     21.67 o 
  -4   6   8     2568.19     2576.82     38.46 o 
  -3   6   8       81.97       84.68      3.13 o 
  -2   6   8       52.93       47.89      2.53 o 
  -1   6   8      379.29      382.17      9.82 o 
   0   6   8       43.79       48.93      3.58 o 
   1   6   8      111.97      111.77      9.25 o 
  -9   7   8      113.78      114.52      8.62 o 
  -8   7   8       12.98       12.56      1.92 o 
  -7   7   8      243.50      238.78      5.99 o 
  -6   7   8       25.02       27.09      2.25 o 
  -5   7   8      138.64      137.77      4.28 o 
  -4   7   8      123.70      133.16      4.14 o 
  -3   7   8      293.12      287.35      6.52 o 
  -2   7   8      188.09      181.35      6.16 o 
  -1   7   8      140.97      135.84      5.53 o 
   0   7   8        8.26        7.61      5.42 o 
  -8   8   8       13.18       11.92      2.58 o 
  -7   8   8        6.39        4.77      2.30 o 
  -6   8   8      117.56      118.29      4.26 o 
  -5   8   8       15.54       12.75      2.00 o 
  -4   8   8      166.73      159.25      4.81 o 
  -3   8   8       20.11       12.78      3.23 o 
  -2   8   8      223.65      226.21     10.55 o 
   1 -13   9      261.20      248.00      7.77 o 
   2 -13   9      274.69      266.78      8.03 o 
   3 -13   9      560.71      559.91     13.15 o 
   4 -13   9      166.58      178.45      8.02 o 
   5 -13   9       87.81       83.91      4.51 o 
   6 -13   9       14.29       18.72      2.83 o 
  -1 -12   9       27.19       24.55      2.92 o 
   0 -12   9      164.04      161.30      5.89 o 
   1 -12   9      346.75      324.34      8.82 o 
   2 -12   9      130.07      124.12      5.07 o 
   3 -12   9      110.52      106.03      4.61 o 
   4 -12   9       91.45       94.06      4.40 o 
   5 -12   9       25.99       35.43      3.09 o 
   6 -12   9      175.11      161.80      8.71 o 
   7 -12   9      323.32      356.10     13.96 o 
   8 -12   9        3.88        2.92      3.92 o 
  -3 -11   9      647.83      648.21     19.64 o 
  -2 -11   9      999.19      956.97     19.68 o 
  -1 -11   9      396.27      405.50     10.22 o 
   0 -11   9        5.45        5.10      1.87 o 
   1 -11   9       58.94       63.00      3.61 o 
   2 -11   9        1.83        2.65      1.71 o 
   3 -11   9        6.58        7.32      2.23 o 
   4 -11   9       79.41       86.28      4.04 o 
   5 -11   9       23.78       22.50      2.53 o 
   6 -11   9      392.24      422.82     14.96 o 
   7 -11   9      561.04      571.10     18.82 o 
   8 -11   9     1265.35     1287.84     35.90 o 
  -4 -10   9        5.83        8.61      1.54 o 
  -3 -10   9        0.60        2.51      1.96 o 
  -2 -10   9      362.91      358.93      9.23 o 
  -1 -10   9      288.48      265.13      9.07 o 
   0 -10   9     1282.38     1289.48     24.54 o 
   1 -10   9      246.54      244.98     11.41 o 
   2 -10   9      345.74      315.27     16.39 o 
   3 -10   9      237.40      239.70      6.74 o 
   4 -10   9      488.44      475.91     10.87 o 
   5 -10   9       63.82       70.84      5.58 o 
   6 -10   9        0.63        3.89      2.87 o 
   7 -10   9      272.07      264.40     11.14 o 
   8 -10   9      173.32      162.11      8.20 o 
  -5  -9   9       38.40       36.02      2.19 o 
  -4  -9   9      122.52      131.38      5.14 o 
  -3  -9   9      713.76      678.02     17.43 o 
  -2  -9   9      831.85      814.35     16.57 o 
  -1  -9   9      610.03      596.88     25.25 o 
   0  -9   9       44.45       38.06      3.20 o 
   1  -9   9      398.10      357.01      8.58 o 
   2  -9   9      593.05      590.11     12.57 o 
   3  -9   9     1487.58     1376.05     25.51 o 
   4  -9   9     1272.29     1267.60     23.81 o 
   5  -9   9      676.61      676.46     20.21 o 
   6  -9   9       40.97       39.98      4.58 o 
   8  -9   9       10.01        7.61      3.02 o 
   9  -9   9       13.27       11.20      2.62 o 
  -6  -8   9      109.20      100.85      7.03 o 
  -5  -8   9       21.63       24.66      1.71 o 
  -4  -8   9        7.78        6.42      1.84 o 
  -3  -8   9      330.88      318.03     11.87 o 
  -2  -8   9     1251.24     1232.95     23.22 o 
  -1  -8   9      331.46      301.83      7.57 o 
   0  -8   9      693.33      683.03     13.92 o 
   1  -8   9        4.84        4.18      1.63 o 
   2  -8   9      773.79      747.92     14.91 o 
   3  -8   9      467.62      477.17     11.32 o 
   4  -8   9       49.62       42.72      2.64 o 
   5  -8   9       54.75       61.81      3.31 o 
   6  -8   9        3.18        3.01      1.81 o 
   7  -8   9      179.73      175.74      5.79 o 
   8  -8   9      784.40      811.92     16.93 o 
   9  -8   9      611.72      651.48     14.55 o 
  -7  -7   9       70.67       80.26      3.73 o 
  -6  -7   9        0.80       -0.02      2.04 o 
  -5  -7   9        0.04       -1.25      1.40 o 
  -4  -7   9        0.26        0.00      1.38 o 
  -3  -7   9       94.00       94.75      5.66 o 
  -2  -7   9      587.40      574.87     12.11 o 
  -1  -7   9     2486.02     2381.42     41.67 o 
   0  -7   9     2813.73     2782.09     48.14 o 
   1  -7   9       80.78       89.21      3.89 o 
   2  -7   9       25.80       21.19      1.87 o 
   3  -7   9       29.38       29.73      1.73 o 
   4  -7   9       14.30       17.89      1.99 o 
   5  -7   9      185.75      177.64      6.65 o 
   6  -7   9      109.85      110.00      4.36 o 
   7  -7   9        9.73       10.53      2.07 o 
   8  -7   9      746.31      762.95     16.13 o 
   9  -7   9      700.82      753.06     22.19 o 
  -7  -6   9     1109.92     1151.90     31.47 o 
  -6  -6   9     1074.33     1055.43     28.09 o 
  -5  -6   9        4.06        1.92      2.18 o 
  -4  -6   9       17.60       21.77      2.87 o 
  -3  -6   9       80.33       84.31      4.53 o 
  -2  -6   9       15.68       10.30      1.52 o 
  -1  -6   9       97.72      110.14      3.81 o 
   0  -6   9       34.69       36.49      1.70 o 
   1  -6   9      239.89      231.92      8.94 o 
   2  -6   9     1052.57     1042.86     15.76 o 
   3  -6   9      689.32      680.36     10.96 o 
   4  -6   9     2403.27     2335.34     40.87 o 
   5  -6   9      608.52      577.40     17.50 o 
   6  -6   9      186.23      190.61      5.92 o 
   7  -6   9        5.30        8.13      2.43 o 
   8  -6   9        3.65       -0.79      1.84 o 
   9  -6   9       33.99       32.39      2.51 o 
  -8  -5   9       28.32       31.39      2.82 o 
  -7  -5   9      861.62      879.00     34.70 o 
  -6  -5   9      504.97      491.17     16.98 o 
  -5  -5   9      906.90      839.76     16.62 o 
  -4  -5   9      120.74      102.73      3.78 o 
  -3  -5   9      297.28      285.37      9.55 o 
  -2  -5   9      164.08      154.68      3.56 o 
  -1  -5   9     1255.15     1220.62     18.02 o 
   0  -5   9     2811.82     2919.13     49.40 o 
   1  -5   9       11.88       13.92      1.85 o 
   2  -5   9      377.72      381.01      6.76 o 
   3  -5   9      979.39      947.20     18.04 o 
   4  -5   9      431.20      430.88     15.79 o 
   5  -5   9      234.05      251.68      6.86 o 
   6  -5   9      243.62      228.33      6.63 o 
   7  -5   9       74.28       80.73      3.96 o 
   8  -5   9       87.43       75.82      4.17 o 
  -9  -4   9      203.30      204.24      6.59 o 
  -8  -4   9      213.53      221.27      6.53 o 
  -7  -4   9        3.52        2.65      1.38 o 
  -6  -4   9        0.24       -1.23      2.28 o 
  -5  -4   9      294.50      298.37      7.49 o 
  -4  -4   9       41.38       44.75      1.96 o 
  -3  -4   9      107.03      108.75      2.90 o 
  -2  -4   9     1185.97     1209.33     17.89 o 
  -1  -4   9     1476.74     1447.65     25.88 o 
   0  -4   9     1769.91     1763.96     27.24 o 
   1  -4   9      268.72      245.14      4.84 o 
   2  -4   9      187.78      201.75      4.25 o 
   3  -4   9     2120.02     2020.88     35.53 o 
   4  -4   9       35.80       35.73      2.53 o 
   5  -4   9      134.00      131.20      4.68 o 
   6  -4   9       10.54        9.84      1.95 o 
   7  -4   9        5.56        5.24      1.94 o 
   8  -4   9        9.81        9.12      1.61 o 
  -9  -3   9        2.17       -0.93      1.81 o 
  -8  -3   9      165.68      162.53      5.30 o 
  -7  -3   9      935.99      996.41     17.51 o 
  -6  -3   9     1031.02     1091.46     21.23 o 
  -5  -3   9      510.81      501.03     12.15 o 
  -4  -3   9      149.13      141.93      4.50 o 
  -3  -3   9      284.08      281.49      5.32 o 
  -2  -3   9      172.22      145.74      3.38 o 
  -1  -3   9     1587.41     1643.17     23.71 o 
   0  -3   9      924.27      958.25     14.54 o 
   1  -3   9      955.74      933.84     20.55 o 
   2  -3   9     1086.44     1057.77     19.66 o 
   3  -3   9     2251.69     2279.86     39.84 o 
   4  -3   9       51.06       48.62      3.78 o 
   5  -3   9       19.50       21.43      3.21 o 
   6  -3   9      288.12      258.72      7.34 o 
   7  -3   9        0.60        0.71      1.20 o 
   8  -3   9      161.01      168.37      4.61 o 
  -9  -2   9       13.44       11.91      1.90 o 
  -8  -2   9        5.64        6.82      1.46 o 
  -7  -2   9      686.22      686.67     11.50 o 
  -6  -2   9     2746.26     2734.98     48.60 o 
  -5  -2   9     3768.13     3648.28     63.54 o 
  -4  -2   9       17.94       19.52      1.88 o 
  -3  -2   9      141.54      130.92      4.66 o 
  -2  -2   9       15.05       14.13      1.30 o 
  -1  -2   9       11.45       11.37      3.75 o 
   0  -2   9      401.09      383.78      6.71 o 
   1  -2   9       69.36       54.00      2.53 o 
   2  -2   9       50.29       38.08      2.38 o 
   3  -2   9      556.20      502.83     10.87 o 
   4  -2   9      794.01      794.13     15.97 o 
   5  -2   9     1833.39     1782.70     32.46 o 
   6  -2   9      260.57      267.36      5.56 o 
   7  -2   9       83.29       79.98      3.06 o 
 -10  -1   9       96.79      110.03      4.01 o 
  -9  -1   9      309.98      318.80      6.93 o 
  -8  -1   9      350.14      339.45      6.90 o 
  -7  -1   9       84.99       82.39      2.53 o 
  -6  -1   9       14.54       14.66      1.90 o 
  -5  -1   9     1180.20     1112.28     21.32 o 
  -4  -1   9     1606.29     1554.53     52.33 o 
  -3  -1   9      192.79      186.44      5.27 o 
  -2  -1   9       13.09       12.19      1.05 o 
  -1  -1   9     1831.34     1954.69     27.92 o 
   0  -1   9      574.47      529.51      8.74 o 
   1  -1   9      799.38      735.45     14.34 o 
   2  -1   9      417.90      397.90      8.95 o 
   3  -1   9       97.04       95.88      4.58 o 
   4  -1   9      757.98      721.55     14.90 o 
   5  -1   9     1085.44     1073.23     16.91 o 
   6  -1   9      320.08      318.38      8.47 o 
   7  -1   9        7.28        8.16      1.81 o 
 -10   0   9      164.60      173.10      5.01 o 
  -9   0   9       15.12       15.04      2.10 o 
  -8   0   9       61.87       56.31      2.52 o 
  -7   0   9      222.87      218.19      7.52 o 
  -6   0   9      127.93      117.12      5.01 o 
  -5   0   9      348.17      340.37      8.29 o 
  -4   0   9        9.22        6.94      1.48 o 
  -3   0   9       10.02        8.10      1.44 o 
  -2   0   9      388.31      381.38      8.73 o 
  -1   0   9       27.96       19.09      1.32 o 
   0   0   9     1151.78     1121.73     17.53 o 
   1   0   9     1908.55     1874.43     33.09 o 
   2   0   9     1638.98     1587.94     28.72 o 
   3   0   9       15.58       24.57      2.34 o 
   4   0   9       19.45       16.13      2.25 o 
   5   0   9       14.02       11.22      1.59 o 
   6   0   9       33.61       35.41      2.46 o 
 -10   1   9      165.54      161.16      4.81 o 
  -9   1   9       41.12       37.03      2.36 o 
  -8   1   9      115.25      113.15      3.48 o 
  -7   1   9      102.40       96.85      5.27 o 
  -6   1   9      776.83      768.71     15.89 o 
  -5   1   9     1716.75     1730.54     31.82 o 
  -4   1   9     1507.16     1442.93     26.88 o 
  -3   1   9       53.72       52.53      2.86 o 
  -2   1   9      616.65      619.07     30.87 o 
  -1   1   9      189.46      185.77      4.10 o 
   0   1   9      247.85      243.36      6.20 o 
   1   1   9      419.37      413.76     12.40 o 
   2   1   9        9.26       11.84      1.85 o 
   3   1   9      365.10      335.40      6.81 o 
   4   1   9      395.94      394.90      7.95 o 
   5   1   9      476.06      489.80      9.34 o 
 -10   2   9       10.05        7.11      1.82 o 
  -9   2   9       16.39       19.11      1.89 o 
  -8   2   9      131.80      131.35      3.82 o 
  -7   2   9       24.12       21.54      1.89 o 
  -6   2   9       37.35       38.37      2.72 o 
  -5   2   9     1748.90     1650.34     30.60 o 
  -4   2   9     2361.82     2282.95     41.05 o 
  -3   2   9     1393.42     1388.09     26.00 o 
  -2   2   9      100.15      104.25      7.54 o 
  -1   2   9       96.84       97.94      8.25 o 
   0   2   9        2.23        1.48      1.28 o 
   1   2   9      463.14      450.08     11.24 o 
   2   2   9      247.88      227.73      4.91 o 
   3   2   9       90.65       80.83      2.97 o 
   4   2   9      120.69      115.02      3.76 o 
   5   2   9     1363.51     1423.02     22.63 o 
 -10   3   9      292.58      306.20      7.11 o 
  -9   3   9       48.52       43.24      3.40 o 
  -8   3   9      289.10      258.15      5.87 o 
  -7   3   9        3.42        6.29      2.13 o 
  -6   3   9        2.53        1.13      1.00 o 
  -5   3   9       48.01       36.67      2.28 o 
  -4   3   9       56.29       53.24      3.10 o 
  -3   3   9      611.59      620.22     18.62 o 
  -2   3   9       17.54       16.77      2.09 o 
  -1   3   9      113.56      103.69      6.38 o 
   0   3   9      320.19      326.46      6.18 o 
   1   3   9      294.39      309.18      7.68 o 
   2   3   9      415.42      429.13      8.57 o 
   3   3   9      331.50      322.88      6.94 o 
   4   3   9       16.27       19.39      3.59 o 
 -10   4   9      493.49      503.14     11.79 o 
  -9   4   9      879.32      854.38     14.85 o 
  -8   4   9      118.67      115.90      4.72 o 
  -7   4   9        5.88        4.25      1.36 o 
  -6   4   9       48.69       35.35      2.85 o 
  -5   4   9      207.97      202.65      6.27 o 
  -4   4   9      569.90      569.65     14.33 o 
  -3   4   9      246.93      242.28      5.17 o 
  -2   4   9      398.68      385.49      7.33 o 
  -1   4   9       80.53       82.79      3.42 o 
   0   4   9      684.64      698.16     17.48 o 
   1   4   9      311.08      305.70      6.95 o 
   2   4   9      170.36      171.82      4.72 o 
   3   4   9       15.63       19.75      2.13 o 
  -9   5   9       36.64       34.55      2.56 o 
  -8   5   9       26.44       25.49      2.12 o 
  -7   5   9        2.23        1.82      1.35 o 
  -6   5   9      147.02      125.99      3.83 o 
  -5   5   9     1142.72     1070.20     17.38 o 
  -4   5   9     1336.32     1310.16     20.65 o 
  -3   5   9     1717.57     1735.72     26.56 o 
  -2   5   9      394.57      401.58      9.62 o 
  -1   5   9      140.47      140.62      9.89 o 
   0   5   9      434.78      460.91     11.11 o 
   1   5   9      227.26      231.64      7.16 o 
   2   5   9       24.74       24.41      2.40 o 
  -9   6   9      160.25      143.78      4.61 o 
  -8   6   9      144.86      142.65      5.72 o 
  -7   6   9       32.81       33.39      2.38 o 
  -6   6   9       26.29       24.36      2.05 o 
  -5   6   9        3.04        2.64      1.40 o 
  -4   6   9      228.70      228.40      5.61 o 
  -3   6   9      393.99      391.57      9.56 o 
  -2   6   9      737.49      758.00     22.72 o 
  -1   6   9      361.24      390.81     10.01 o 
   0   6   9        7.19       12.62      3.87 o 
  -8   7   9      152.79      156.88      5.27 o 
  -7   7   9        6.29        6.06      1.76 o 
  -6   7   9        2.19        1.41      1.50 o 
  -5   7   9        1.46        0.73      1.54 o 
  -4   7   9       26.17       29.39      2.32 o 
  -3   7   9        0.32        1.38      1.84 o 
  -2   7   9       16.52       16.27      2.47 o 
   1 -13  10       38.66       47.50      3.74 o 
   2 -13  10       50.60       46.61      3.64 o 
   3 -13  10       20.92       24.21      2.96 o 
   4 -13  10      107.14       94.60      5.62 o 
   5 -13  10       72.48       62.52      4.14 o 
  -1 -12  10      694.94      699.36     25.81 o 
   0 -12  10      226.93      199.75      6.68 o 
   1 -12  10      131.15      131.14      8.28 o 
   2 -12  10       12.83       13.02      3.12 o 
   3 -12  10      139.65      127.26      5.22 o 
   4 -12  10       69.26       66.43      4.49 o 
   5 -12  10       25.83       19.36      2.76 o 
   6 -12  10        2.42       -1.49      2.95 o 
   7 -12  10        8.40        7.61      3.79 o 
  -3 -11  10       15.69       17.99      5.62 o 
  -2 -11  10        2.66        3.78      2.12 o 
  -1 -11  10      141.67      145.07      5.51 o 
   0 -11  10      396.73      407.03     10.17 o 
   1 -11  10      841.23      803.17     16.80 o 
   2 -11  10       81.64       75.96      3.87 o 
   3 -11  10      123.69      126.63      4.95 o 
   4 -11  10       92.59       92.63      4.33 o 
   5 -11  10      293.55      325.35     12.73 o 
   6 -11  10      337.34      377.49     14.26 o 
   7 -11  10       11.51        8.27      3.69 o 
   8 -11  10       30.83       40.95      4.84 o 
  -4 -10  10      164.07      163.43      8.64 o 
  -3 -10  10      370.85      373.42      9.73 o 
  -2 -10  10      224.22      219.20      6.84 o 
  -1 -10  10       98.48       92.36      4.89 o 
   0 -10  10      491.75      470.95     11.03 o 
   1 -10  10        0.35       -1.26      1.50 o 
   2 -10  10      611.99      622.96     13.51 o 
   3 -10  10      606.66      573.99     13.66 o 
   4 -10  10      173.35      166.30      5.57 o 
   5 -10  10      445.40      445.30     15.26 o 
   6 -10  10      188.92      195.68      9.32 o 
   7 -10  10      444.67      442.97     15.98 o 
   8 -10  10       65.61       61.95      5.51 o 
  -5  -9  10       33.28       40.13      3.35 o 
  -4  -9  10       14.95       15.36      2.35 o 
  -3  -9  10        2.00        1.76      1.81 o 
  -2  -9  10      128.36      122.68      4.77 o 
  -1  -9  10     1562.35     1494.47     50.93 o 
   0  -9  10      961.94      957.50     20.94 o 
   1  -9  10     2375.26     2276.61     40.55 o 
   2  -9  10        7.34       10.07      2.45 o 
   3  -9  10      102.65      102.17      4.15 o 
   4  -9  10      564.53      610.33     18.80 o 
   5  -9  10       59.93       68.07      5.56 o 
   6  -9  10       23.74       19.62      3.84 o 
   7  -9  10        8.74        4.87      2.61 o 
   8  -9  10      203.34      183.96      8.99 o 
  -6  -8  10        3.43        1.38      2.92 o 
  -5  -8  10       81.89       75.79      4.02 o 
  -4  -8  10       34.32       32.56      2.80 o 
  -3  -8  10       10.88        6.63      1.87 o 
  -2  -8  10        6.94        5.99      1.73 o 
  -1  -8  10      400.92      392.15      9.59 o 
   0  -8  10     1019.07      985.47     19.08 o 
   1  -8  10      312.56      315.90      7.80 o 
   2  -8  10      525.96      517.45     11.23 o 
   3  -8  10      748.28      726.02     21.95 o 
   4  -8  10       25.38       24.33      3.61 o 
   5  -8  10        0.60       -1.61      2.25 o 
   6  -8  10       18.87       11.42      2.14 o 
   7  -8  10       32.09       30.16      2.89 o 
   8  -8  10       12.37       14.76      2.71 o 
  -6  -7  10      642.14      636.22     20.77 o 
  -5  -7  10      462.61      462.23     16.31 o 
  -4  -7  10      147.43      143.50      8.60 o 
  -3  -7  10      129.84      134.68     10.37 o 
  -2  -7  10        1.02        0.23      1.30 o 
  -1  -7  10       13.09       10.97      2.37 o 
   0  -7  10       28.57       28.79      3.88 o 
   1  -7  10        3.08        3.74      1.37 o 
   2  -7  10      589.73      558.53     11.78 o 
   3  -7  10      721.86      725.87     14.57 o 
   4  -7  10     1419.56     1450.16     41.74 o 
   5  -7  10      107.36      114.74      4.51 o 
   6  -7  10      418.57      422.31     10.20 o 
   7  -7  10      241.11      246.38      7.35 o 
   8  -7  10       59.32       64.50      4.08 o 
  -7  -6  10      155.31      137.76      7.94 o 
  -5  -6  10      674.73      733.31     23.18 o 
  -4  -6  10      785.25      790.90     16.03 o 
  -3  -6  10       71.23       61.73      3.46 o 
  -2  -6  10      100.24       95.32      4.81 o 
  -1  -6  10      594.31      601.12     12.44 o 
   0  -6  10      892.83      884.73     13.70 o 
   1  -6  10      576.81      595.00      9.82 o 
   2  -6  10      339.33      309.25      5.98 o 
   3  -6  10       11.76       14.97      3.02 o 
   4  -6  10      615.18      626.79     13.25 o 
   5  -6  10      588.42      601.82     18.43 o 
   6  -6  10      269.79      275.53      9.07 o 
   7  -6  10      177.76      172.42      6.13 o 
   8  -6  10      180.91      177.38      6.41 o 
  -8  -5  10      406.80      450.07     17.11 o 
  -7  -5  10      470.26      484.72     17.57 o 
  -6  -5  10       99.46      121.34      7.45 o 
  -5  -5  10       27.50       26.97      4.02 o 
  -4  -5  10        2.35        1.48      1.39 o 
  -3  -5  10        9.18        8.19      1.55 o 
  -2  -5  10       10.67        6.41      1.40 o 
  -1  -5  10     1024.48     1054.34     19.73 o 
   0  -5  10      181.89      190.75      4.67 o 
   1  -5  10     1205.17     1227.08     18.37 o 
   2  -5  10     2008.32     2020.26     35.56 o 
   3  -5  10      997.37      967.69     18.63 o 
   4  -5  10       17.19       17.98      3.03 o 
   5  -5  10      127.41      122.05      4.69 o 
   6  -5  10      245.83      225.74     12.68 o 
   7  -5  10       44.04       42.01      3.37 o 
   8  -5  10        2.07        4.78      2.21 o 
  -8  -4  10        1.87        1.20      3.51 o 
  -7  -4  10      290.54      279.53     12.19 o 
  -6  -4  10      604.11      589.84     19.77 o 
  -5  -4  10      924.25      932.56     18.54 o 
  -4  -4  10      375.14      370.15      8.78 o 
  -3  -4  10      105.05      101.33      3.42 o 
  -2  -4  10       88.86       90.72      2.93 o 
  -1  -4  10        2.45        2.17      0.94 o 
   0  -4  10      104.68       95.20      2.82 o 
   1  -4  10      426.50      413.70      7.36 o 
   2  -4  10       36.62       34.36      2.36 o 
   3  -4  10      672.54      668.39     28.84 o 
   4  -4  10      244.42      236.02      6.62 o 
   5  -4  10       60.44       58.63      3.43 o 
   6  -4  10      173.27      166.13     10.91 o 
   7  -4  10       65.34       70.13      4.12 o 
  -9  -3  10       89.72       98.50      7.58 o 
  -8  -3  10        8.08        8.40      3.66 o 
  -7  -3  10       45.06       49.12      3.39 o 
  -6  -3  10      692.41      672.80     35.41 o 
  -5  -3  10     2442.44     2414.17     43.29 o 
  -4  -3  10     1313.65     1275.17     24.05 o 
  -3  -3  10     1420.49     1416.26     31.58 o 
  -2  -3  10      130.97      135.53      3.35 o 
  -1  -3  10       20.92       19.89      1.72 o 
   0  -3  10       52.53       55.04      2.17 o 
   1  -3  10       17.72       21.07      1.62 o 
   2  -3  10      464.22      448.91      9.94 o 
   3  -3  10       25.05       23.09      2.17 o 
   4  -3  10      304.99      312.67      8.54 o 
   5  -3  10      913.74      867.64     25.92 o 
   6  -3  10      427.08      413.11     10.30 o 
   7  -3  10       11.32       11.56      2.37 o 
  -9  -2  10      311.88      342.45      9.52 o 
  -8  -2  10      550.04      591.62     13.53 o 
  -7  -2  10      350.28      346.13     14.03 o 
  -6  -2  10       71.65       63.47      3.48 o 
  -5  -2  10      188.63      185.37      5.64 o 
  -4  -2  10     1256.08     1205.56     22.92 o 
  -3  -2  10      935.72      878.87     17.30 o 
  -2  -2  10      665.72      678.46     13.87 o 
  -1  -2  10      104.66      108.42      2.99 o 
   0  -2  10      224.98      219.25      4.62 o 
   1  -2  10      965.46      943.25     17.89 o 
   2  -2  10     1527.48     1530.34     53.24 o 
   3  -2  10      866.86      813.27     16.30 o 
   4  -2  10       20.85       27.83      2.58 o 
   5  -2  10      272.54      271.72     13.27 o 
   6  -2  10      595.28      585.04     13.43 o 
   7  -2  10      223.03      225.67      9.96 o 
  -9  -1  10        4.61        4.30      2.11 o 
  -8  -1  10       82.26       83.67      4.32 o 
  -7  -1  10      522.15      499.88     11.67 o 
  -6  -1  10      688.16      664.88     14.24 o 
  -5  -1  10      108.90      107.90      4.18 o 
  -4  -1  10      731.51      723.31     23.42 o 
  -3  -1  10      132.57      138.63      8.96 o 
  -2  -1  10      231.63      253.26      9.42 o 
  -1  -1  10       86.99       85.46      2.66 o 
   0  -1  10      229.47      226.25      5.26 o 
   1  -1  10      621.63      608.77     12.53 o 
   2  -1  10      642.92      633.24     13.16 o 
   3  -1  10      322.05      307.86      7.96 o 
   4  -1  10      378.75      369.06     22.38 o 
   5  -1  10      177.04      177.42      6.11 o 
   6  -1  10       33.22       29.76      3.14 o 
 -10   0  10      241.40      247.18      9.23 o 
  -9   0  10       43.92       49.87      2.29 o 
  -8   0  10        7.33        4.75      2.00 o 
  -7   0  10      167.77      158.58      5.58 o 
  -6   0  10      211.14      196.74      6.10 o 
  -5   0  10      194.76      183.67      5.72 o 
  -4   0  10     2131.34     2013.53     36.55 o 
  -3   0  10      877.02      860.77     25.47 o 
  -2   0  10      984.19     1004.51     19.56 o 
  -1   0  10        4.36        5.41      1.51 o 
   0   0  10      375.96      359.49      8.24 o 
   1   0  10      900.01      887.17     17.28 o 
   2   0  10       13.45        9.60      2.97 o 
   3   0  10       17.72       16.62      2.36 o 
   4   0  10      689.84      686.55     14.87 o 
   5   0  10      270.36      270.07     16.95 o 
 -10   1  10      107.47      115.25      3.88 o 
  -9   1  10       52.87       48.30      2.79 o 
  -8   1  10       86.89       86.62      4.32 o 
  -7   1  10      158.65      153.87      5.47 o 
  -6   1  10      218.96      195.84      6.42 o 
  -5   1  10      365.70      332.09      8.51 o 
  -4   1  10      976.34      941.66     18.81 o 
  -3   1  10     1239.09     1253.86     23.96 o 
  -2   1  10     1588.91     1597.86     29.68 o 
  -1   1  10      281.20      264.56      7.61 o 
   0   1  10       64.34       59.36      3.04 o 
   1   1  10      168.24      164.48      5.26 o 
   2   1  10        1.14        0.55      1.57 o 
   3   1  10       24.22       29.56      2.87 o 
   4   1  10        7.51        9.59      2.25 o 
   5   1  10       88.68       99.46      4.97 o 
 -10   2  10      291.00      295.08      8.07 o 
  -9   2  10      606.34      602.30     10.91 o 
  -8   2  10      232.72      219.19      7.00 o 
  -7   2  10       85.57       81.91      4.01 o 
  -6   2  10       23.16       28.52      2.68 o 
  -5   2  10      234.57      215.82      6.50 o 
  -4   2  10       10.72        9.01      2.16 o 
  -3   2  10      234.92      227.15      7.04 o 
  -2   2  10        2.68        1.63      1.51 o 
  -1   2  10       45.42       48.10      4.76 o 
   0   2  10      406.41      439.23     15.44 o 
   1   2  10      164.08      173.98      8.17 o 
   2   2  10      384.10      378.43      9.53 o 
   3   2  10      425.18      442.60     10.97 o 
   4   2  10      398.88      397.87     17.91 o 
  -9   3  10      994.82     1009.72     16.84 o 
  -8   3  10      271.58      269.56      5.84 o 
  -7   3  10       18.36       19.95      3.84 o 
  -6   3  10       81.97       73.47      4.00 o 
  -5   3  10       92.59       90.32      4.14 o 
  -4   3  10      303.59      292.03      7.95 o 
  -3   3  10      646.83      629.62     20.00 o 
  -2   3  10      338.81      348.90      8.89 o 
  -1   3  10      141.48      138.52      7.79 o 
   0   3  10       62.23       60.59      5.63 o 
   1   3  10      138.52      145.23      8.35 o 
   2   3  10      222.04      226.59      7.48 o 
   3   3  10      121.98      127.07      3.96 o 
  -9   4  10        8.92        5.39      1.63 o 
  -8   4  10      152.61      133.57      3.89 o 
  -7   4  10        0.46       -0.94      1.09 o 
  -6   4  10        9.21        8.68      2.45 o 
  -5   4  10        1.82        0.09      2.07 o 
  -4   4  10      162.81      169.34      5.81 o 
  -3   4  10      303.43      309.07      8.35 o 
  -1   4  10      478.99      498.44     17.44 o 
   0   4  10       27.64       33.47      4.74 o 
   1   4  10      107.53       98.28      5.13 o 
   2   4  10       10.59       13.05      5.53 o 
  -9   5  10      500.49      499.18      9.89 o 
  -8   5  10      202.64      203.74      5.25 o 
  -7   5  10        8.91       11.43      1.63 o 
  -6   5  10       16.87       16.60      1.64 o 
  -5   5  10       28.51       30.47      3.59 o 
  -4   5  10       93.10       92.20      2.95 o 
  -3   5  10      308.20      317.93      6.44 o 
  -2   5  10      231.01      246.43     11.72 o 
  -1   5  10      731.46      775.96     16.23 o 
   0   5  10       63.77       62.72      5.34 o 
  -8   6  10      405.01      408.18      8.49 o 
  -7   6  10      596.90      619.18     11.44 o 
  -6   6  10      342.45      333.45      9.80 o 
  -5   6  10      159.15      159.58      4.41 o 
  -4   6  10       37.63       36.77      2.37 o 
  -3   6  10        0.24        0.26      1.56 o 
  -2   6  10        4.91        4.13      1.79 o 
   2 -13  11      195.92      203.31      7.15 o 
   3 -13  11       21.91       20.70      3.85 o 
   4 -13  11       74.39       81.42      4.54 o 
  -1 -12  11       15.98       16.07      2.73 o 
   0 -12  11      165.50      173.26      6.31 o 
   1 -12  11      103.14      105.46      4.86 o 
   2 -12  11      185.02      188.79      6.55 o 
   3 -12  11       34.29       35.48      3.33 o 
   4 -12  11       12.66        7.67      2.20 o 
   5 -12  11       21.77       18.39      4.38 o 
   6 -12  11      267.84      283.53     12.47 o 
  -2 -11  11        5.67        4.04      2.22 o 
  -1 -11  11       58.20       47.89      3.54 o 
   0 -11  11      126.30      120.46      5.05 o 
   1 -11  11      260.65      256.29     12.98 o 
   2 -11  11       60.67       53.28      3.53 o 
   3 -11  11       25.72       28.66      2.83 o 
   4 -11  11      295.72      291.06     11.96 o 
   5 -11  11      286.17      300.94     12.32 o 
   6 -11  11      280.34      282.91     12.14 o 
   7 -11  11      180.59      173.81      9.50 o 
  -3 -10  11        3.01        4.57      2.20 o 
  -2 -10  11        1.33       -1.28      1.82 o 
  -1 -10  11      129.12      115.34      6.89 o 
   0 -10  11     1962.03     1970.70     36.08 o 
   1 -10  11      468.78      460.11     10.94 o 
   2 -10  11      613.03      637.46     14.82 o 
   3 -10  11       76.21       80.77      8.58 o 
   4 -10  11      104.93      112.53      6.91 o 
   5 -10  11      374.75      381.77     14.16 o 
   6 -10  11        0.55        1.36      2.95 o 
   7 -10  11        1.94        0.49      2.54 o 
  -5  -9  11      327.40      326.45     13.57 o 
  -4  -9  11      498.54      533.70     12.51 o 
  -3  -9  11      173.50      169.24      5.92 o 
  -2  -9  11      269.53      266.68      7.51 o 
  -1  -9  11      168.10      154.43      5.44 o 
   0  -9  11      318.13      291.21      7.77 o 
   1  -9  11     1355.30     1331.56     25.19 o 
   2  -9  11     2134.11     2187.37     44.05 o 
   3  -9  11      656.16      637.08     13.62 o 
   4  -9  11      125.80      111.07      6.81 o 
   5  -9  11        1.60       -0.38      2.59 o 
   7  -9  11       49.78       41.64      4.64 o 
  -5  -8  11      570.35      607.67     20.46 o 
  -4  -8  11      723.10      749.15     15.90 o 
  -3  -8  11       89.70      101.80      4.28 o 
  -2  -8  11        2.73        0.30      1.61 o 
  -1  -8  11        4.68        5.99      1.70 o 
   0  -8  11      325.06      300.53     11.01 o 
   1  -8  11       83.82       67.17      3.34 o 
   2  -8  11       13.76       13.68      2.00 o 
   3  -8  11      146.52      153.04      7.55 o 
   4  -8  11       97.66      110.84      6.56 o 
   5  -8  11       70.82       63.67      5.61 o 
   6  -8  11      327.22      311.21      8.49 o 
   7  -8  11      354.89      356.09     14.99 o 
  -6  -7  11        4.00       -1.28      2.59 o 
  -5  -7  11      317.98      304.12     12.63 o 
  -4  -7  11      573.26      568.07     12.64 o 
  -3  -7  11     1070.91     1063.58     20.77 o 
  -2  -7  11      250.64      255.65      6.97 o 
  -1  -7  11        6.23       11.13      2.57 o 
   0  -7  11       47.95       39.12      6.02 o 
   1  -7  11      177.90      202.16      5.75 o 
   2  -7  11     1489.53     1454.23     26.62 o 
   3  -7  11      105.49      100.92      4.13 o 
   4  -7  11       66.22       67.59      3.72 o 
   5  -7  11      434.47      437.89     10.49 o 
   6  -7  11      427.41      416.00     10.34 o 
   7  -7  11      285.62      322.62     11.78 o 
  -6  -6  11      315.91      325.76     13.65 o 
  -5  -6  11        6.93        9.89      3.10 o 
  -4  -6  11       24.42       17.18      3.51 o 
  -3  -6  11        1.78        2.50      1.59 o 
  -2  -6  11      110.07      103.01      4.07 o 
  -1  -6  11       10.46       10.59      2.01 o 
   0  -6  11       16.77       13.20      3.51 o 
   1  -6  11      618.10      580.77      9.81 o 
   2  -6  11     3257.25     3206.57    119.16 o 
   3  -6  11     1802.01     1878.64     33.80 o 
   4  -6  11     1270.81     1299.59     24.57 o 
   5  -6  11       94.35       88.83      4.16 o 
   6  -6  11       67.65       66.79      4.49 o 
   7  -6  11      122.86      111.99      6.21 o 
  -7  -5  11      110.76      101.06      7.40 o 
  -6  -5  11       65.18       57.80      5.86 o 
  -5  -5  11      490.01      470.94     16.80 o 
  -4  -5  11      517.35      532.68     17.95 o 
  -3  -5  11      352.81      378.77      8.89 o 
  -2  -5  11      186.61      184.61      4.29 o 
  -1  -5  11      228.72      219.61     10.35 o 
   0  -5  11      151.85      156.89      3.91 o 
   1  -5  11      140.86      144.24      3.70 o 
   2  -5  11      144.72      146.46      6.99 o 
   3  -5  11      415.88      426.42      9.90 o 
   4  -5  11      247.17      257.76      7.24 o 
   5  -5  11      834.72      829.32     17.12 o 
   6  -5  11       14.66       15.22      2.41 o 
   7  -5  11       14.48       19.15      2.88 o 
  -8  -4  11       58.89       64.05      6.50 o 
  -7  -4  11      232.97      227.16     11.04 o 
  -6  -4  11       45.68       42.87      4.89 o 
  -5  -4  11      188.09      187.57      9.35 o 
  -4  -4  11      469.59      470.75     10.72 o 
  -3  -4  11     2488.86     2506.46     44.65 o 
  -2  -4  11     1270.06     1271.11     19.13 o 
  -1  -4  11        7.30        6.15      1.25 o 
   0  -4  11      260.59      261.41      5.65 o 
   1  -4  11        6.56        5.07      1.48 o 
   2  -4  11      132.92      124.15      5.43 o 
   3  -4  11       38.72       37.01      5.89 o 
   4  -4  11      304.64      282.15     11.38 o 
   5  -4  11      200.70      182.30      6.15 o 
   6  -4  11      262.87      253.86      7.66 o 
   7  -4  11      393.94      391.24     10.37 o 
  -8  -3  11      280.88      303.89     13.55 o 
  -7  -3  11      434.39      465.72     11.31 o 
  -6  -3  11      525.50      541.92     12.39 o 
  -5  -3  11      314.27      304.78      8.01 o 
  -4  -3  11       10.18        6.50      1.69 o 
  -3  -3  11     1774.66     1746.75     32.02 o 
  -2  -3  11     1632.95     1666.66     43.90 o 
  -1  -3  11      247.72      256.94      7.16 o 
   0  -3  11       19.05       15.77      2.05 o 
   1  -3  11      105.30      104.01      3.91 o 
   2  -3  11      231.32      220.16      6.18 o 
   3  -3  11      995.46      934.81     30.80 o 
   4  -3  11      247.50      241.76      7.08 o 
   5  -3  11       24.72       22.10      2.68 o 
   6  -3  11       65.61       63.59      4.11 o 
  -9  -2  11      495.51      509.70     29.31 o 
  -8  -2  11      430.50      427.33     10.86 o 
  -7  -2  11      140.92      132.64      5.25 o 
  -6  -2  11      449.14      443.81     10.66 o 
  -5  -2  11      357.15      345.59     19.81 o 
  -4  -2  11       21.33       22.65      2.36 o 
  -3  -2  11      447.60      447.17     10.26 o 
  -2  -2  11       83.55       76.74      3.46 o 
  -1  -2  11        1.56        1.53      1.57 o 
   0  -2  11       81.03       81.37      4.37 o 
   1  -2  11        8.84        7.71      1.58 o 
   2  -2  11      497.37      486.10     18.04 o 
   3  -2  11      395.46      384.79      9.39 o 
   4  -2  11     1083.17     1074.80     21.22 o 
   5  -2  11      633.10      613.35     13.83 o 
   6  -2  11       22.79       21.88      2.96 o 
  -9  -1  11        0.53       -0.82      2.13 o 
  -8  -1  11       16.96       14.19      2.49 o 
  -7  -1  11      155.05      133.66      5.21 o 
  -6  -1  11      116.15      110.83      4.61 o 
  -5  -1  11        4.82        2.74      1.54 o 
  -4  -1  11      929.74      914.87     18.40 o 
  -3  -1  11     1788.25     1720.40     54.84 o 
  -2  -1  11     1601.49     1656.95     43.49 o 
  -1  -1  11      935.96      970.54     19.08 o 
   0  -1  11       52.93       51.32      2.92 o 
   1  -1  11      218.33      206.08      5.95 o 
   2  -1  11        1.31        0.25      2.18 o 
   3  -1  11      113.19      106.68      4.49 o 
   4  -1  11      189.43      198.81      7.03 o 
   5  -1  11       44.36       40.07      3.37 o 
  -9   0  11       32.35       36.42      3.51 o 
  -8   0  11        3.25        1.82      1.88 o 
  -7   0  11       26.76       28.07      2.78 o 
  -6   0  11      677.58      647.66     30.62 o 
  -5   0  11      321.79      315.29      8.39 o 
  -4   0  11      172.63      168.99      5.61 o 
  -3   0  11      408.16      406.27      9.78 o 
  -2   0  11     1933.12     1961.99     50.81 o 
  -1   0  11     1616.95     1644.99     43.61 o 
   0   0  11      457.97      468.84     15.95 o 
   1   0  11        3.64        0.04      1.50 o 
   2   0  11       14.62       12.59      2.18 o 
   3   0  11       28.08       23.19      3.84 o 
   4   0  11       77.64       79.04      7.53 o 
  -9   1  11      251.21      257.45      8.12 o 
  -8   1  11      532.83      567.58     13.49 o 
  -7   1  11      317.28      305.09      8.58 o 
  -6   1  11      117.81      109.82      4.64 o 
  -5   1  11      156.78      155.56      7.53 o 
  -4   1  11       95.68       87.79      4.19 o 
  -3   1  11       12.41       13.34      1.99 o 
  -2   1  11        0.58        0.89      1.59 o 
  -1   1  11      612.33      658.66     20.74 o 
   0   1  11      756.37      731.72     22.72 o 
   1   1  11      111.14      104.69      4.40 o 
   2   1  11       26.50       25.74      2.72 o 
   3   1  11      364.16      368.92      9.73 o 
   4   1  11      524.72      537.63     12.88 o 
  -9   2  11       22.76       20.13      2.94 o 
  -8   2  11      222.87      226.65      7.39 o 
  -7   2  11      449.45      426.63     10.81 o 
  -6   2  11      301.06      272.75      7.93 o 
  -5   2  11      400.43      379.76     13.88 o 
  -4   2  11       20.75       22.39      2.55 o 
  -3   2  11      377.34      372.21      9.47 o 
  -2   2  11      879.72      823.43     24.84 o 
  -1   2  11      593.16      606.70     19.92 o 
   0   2  11       11.43       11.65      3.59 o 
   1   2  11       30.06       26.30      4.33 o 
   2   2  11      139.91      143.10      5.51 o 
   3   2  11      372.05      389.69     16.58 o 
  -9   3  11      140.92      128.80     11.88 o 
  -8   3  11        0.59        0.53      1.97 o 
  -7   3  11       67.29       69.91      8.18 o 
  -6   3  11       33.57       32.54      3.01 o 
  -5   3  11       97.53       74.65      4.11 o 
  -4   3  11       60.92       61.32      5.75 o 
  -3   3  11       52.90       51.20      5.40 o 
  -1   3  11     1652.40     1738.80     47.22 o 
   0   3  11     1364.19     1416.22     39.90 o 
   1   3  11       82.11       87.48      7.15 o 
  -8   4  11       58.30       68.77      4.41 o 
  -7   4  11       21.79       22.70      2.94 o 
  -6   4  11       12.00       10.58      2.29 o 
  -5   4  11       44.28       44.96      6.68 o 
  -4   4  11       71.70       79.75      4.25 o 
  -3   4  11      110.79      104.33      6.86 o 
  -2   4  11      286.89      280.89     12.14 o 
  -1   4  11      188.63      194.02     10.04 o 
   0   4  11      411.74      424.15     16.29 o 
  -7   5  11     1089.56     1105.55     23.02 o 
  -6   5  11      800.86      813.76     19.12 o 
  -5   5  11      187.03      191.16      6.77 o 
  -4   5  11       56.60       60.29      3.93 o 
  -3   5  11       17.93       21.08      4.28 o 
  -2   5  11       35.36       42.69      5.02 o 
   0 -12  12      130.20      137.55      5.77 o 
   1 -12  12       48.44       49.51      3.86 o 
   2 -12  12      169.92      177.46      6.39 o 
   3 -12  12        1.26       -1.67      2.02 o 
   4 -12  12        1.09       -3.20      3.20 o 
   5 -12  12        6.80        5.92      3.76 o 
  -2 -11  12        4.29        6.24      2.42 o 
  -1 -11  12        0.84        1.80      2.17 o 
   0 -11  12       29.85       34.00      4.70 o 
   1 -11  12      577.27      592.70     29.99 o 
   2 -11  12      200.34      205.56      6.72 o 
   3 -11  12      763.92      775.40     16.66 o 
   4 -11  12      133.19      144.03      8.32 o 
   5 -11  12        7.61        3.61      3.59 o 
   6 -11  12       22.69       23.00      4.56 o 
  -3 -10  12       32.37       27.15      3.06 o 
  -2 -10  12       53.29       53.30      3.81 o 
  -1 -10  12       16.39       19.67      2.68 o 
   0 -10  12      276.24      300.05      8.36 o 
   1 -10  12        9.73        9.72      2.18 o 
   2 -10  12      541.37      554.45     12.65 o 
   3 -10  12      703.19      741.99     22.59 o 
   4 -10  12      373.67      390.98     14.44 o 
   5 -10  12      532.83      558.24     18.75 o 
   6 -10  12       26.66       28.50      4.66 o 
  -4  -9  12      258.84      241.55     11.35 o 
  -3  -9  12      471.78      494.60     17.43 o 
  -2  -9  12      423.59      418.05     10.36 o 
  -1  -9  12      788.56      807.21     16.83 o 
   0  -9  12       71.66       74.72      5.05 o 
   1  -9  12      193.75      177.24      5.82 o 
   2  -9  12        4.10        4.18      1.88 o 
   3  -9  12       85.04       77.50      5.63 o 
   4  -9  12      208.82      213.64      9.73 o 
   5  -9  12       22.05       17.41      3.94 o 
   6  -9  12      134.27      112.48      7.12 o 
  -5  -8  12      104.16       99.65      7.22 o 
  -4  -8  12       27.94       29.07      4.43 o 
  -3  -8  12      214.90      200.91      6.36 o 
  -2  -8  12      403.06      420.44     10.15 o 
  -1  -8  12      131.29      133.39      4.90 o 
   0  -8  12       61.50       56.45      3.28 o 
   1  -8  12      151.55      170.60      6.74 o 
   2  -8  12      342.84      356.49     12.73 o 
   3  -8  12      363.86      332.65     12.37 o 
   4  -8  12      164.81      161.88      8.30 o 
   5  -8  12       49.37       50.68      4.99 o 
   6  -8  12      103.82      104.00      6.81 o 
   7  -8  12      504.47      553.75     18.62 o 
  -6  -7  12      591.17      610.41     21.23 o 
  -5  -7  12      959.35      961.72     29.66 o 
  -4  -7  12       59.93       70.73      6.04 o 
  -3  -7  12        9.83        9.82      1.93 o 
  -2  -7  12      158.84      168.59      5.53 o 
  -1  -7  12       10.19        7.13      1.87 o 
   0  -7  12      242.00      227.44      6.44 o 
   1  -7  12      230.76      213.74      6.11 o 
   2  -7  12      298.54      299.94     11.17 o 
   3  -7  12      586.94      646.37     19.69 o 
   4  -7  12     1002.23     1091.21     22.97 o 
   5  -7  12      706.89      719.04     15.52 o 
   6  -7  12       66.51       66.15      4.44 o 
   7  -7  12       42.95       44.56      5.10 o 
  -6  -6  12        9.95        8.07      3.76 o 
  -5  -6  12       63.39       73.94      6.33 o 
  -4  -6  12      794.81      809.29     25.28 o 
  -3  -6  12      362.58      368.63     13.91 o 
  -2  -6  12      495.45      506.42     11.31 o 
  -1  -6  12      179.39      178.76      7.63 o 
   0  -6  12       78.86       74.37      3.40 o 
   1  -6  12      159.38      165.09      4.20 o 
   2  -6  12        0.78       -1.89      3.43 o 
   3  -6  12      406.36      412.18      9.89 o 
   4  -6  12      128.04      122.34      4.95 o 
   5  -6  12      613.41      627.77     17.67 o 
   6  -6  12      307.52      316.25      9.01 o 
  -7  -5  12       63.11       75.83      6.99 o 
  -6  -5  12      125.91      141.93      8.60 o 
  -5  -5  12      483.57      494.37     17.80 o 
  -4  -5  12        8.18        5.38      2.92 o 
  -3  -5  12      861.10      840.97     25.38 o 
  -2  -5  12     1235.71     1227.58     34.16 o 
  -1  -5  12     1330.79     1336.47     24.84 o 
   0  -5  12       77.44       86.50      3.73 o 
   1  -5  12      371.03      354.30      8.57 o 
   2  -5  12      164.14      149.21      5.06 o 
   3  -5  12      477.23      464.56     10.86 o 
   4  -5  12      286.61      254.36      7.42 o 
   5  -5  12       19.73       17.00      2.57 o 
   6  -5  12       61.54       70.89      4.34 o 
  -7  -4  12       78.74       81.64      7.20 o 
  -6  -4  12      175.69      177.19      9.45 o 
  -5  -4  12      670.05      685.65     22.43 o 
  -4  -4  12       87.66       94.92      4.13 o 
  -3  -4  12        1.08        0.87      1.48 o 
  -2  -4  12      277.78      256.60      7.94 o 
  -1  -4  12       29.14       26.96      1.94 o 
   0  -4  12      355.92      352.72      8.93 o 
   1  -4  12        5.38        6.36      1.58 o 
   2  -4  12       83.23       76.96      3.73 o 
   3  -4  12      481.73      458.92     10.73 o 
   4  -4  12      736.85      758.98     31.10 o 
   5  -4  12      384.76      407.26     10.43 o 
   6  -4  12      136.90      143.93      5.85 o 
  -8  -3  12      492.02      538.98     20.08 o 
  -7  -3  12       66.39       68.43      6.56 o 
  -6  -3  12      241.67      233.11      7.15 o 
  -5  -3  12      651.88      647.09     15.46 o 
  -4  -3  12      389.63      386.29     16.40 o 
  -3  -3  12      126.28      124.77      4.72 o 
  -2  -3  12      328.88      325.34      8.27 o 
  -1  -3  12       43.71       35.67      2.69 o 
   0  -3  12      493.76      504.49     10.96 o 
   1  -3  12        9.17        9.62      1.87 o 
   2  -3  12       43.83       49.50      3.14 o 
   3  -3  12       51.14       46.34      4.12 o 
   4  -3  12      381.82      358.03      9.36 o 
   5  -3  12      329.72      314.15      8.88 o 
  -8  -2  12       10.19        6.24      2.30 o 
  -7  -2  12      157.64      154.49      5.79 o 
  -6  -2  12       31.21       34.19      3.01 o 
  -5  -2  12      633.05      633.13     36.83 o 
  -4  -2  12      534.94      534.44     12.20 o 
  -3  -2  12      437.69      437.30     10.40 o 
  -2  -2  12      988.52      990.73     19.72 o 
  -1  -2  12      720.11      720.42     15.13 o 
   0  -2  12     1469.77     1495.33     40.16 o 
   1  -2  12       62.84       59.51      4.30 o 
   2  -2  12      100.02       84.08      3.91 o 
   3  -2  12       76.93       86.09      4.26 o 
   4  -2  12      174.05      189.54      6.46 o 
   5  -2  12       13.48       24.86      3.27 o 
  -8  -1  12      149.94      153.70     17.38 o 
  -7  -1  12       12.80        8.92      2.27 o 
  -6  -1  12      204.36      186.97      8.40 o 
  -5  -1  12       30.31       29.89      2.71 o 
  -4  -1  12      566.74      550.31     31.35 o 
  -3  -1  12       53.08       48.63      3.13 o 
  -2  -1  12      192.47      194.23     11.96 o 
  -1  -1  12      766.42      729.24     22.25 o 
   0  -1  12      758.55      751.60     23.00 o 
   1  -1  12      542.44      568.74     12.40 o 
   2  -1  12       56.55       59.97      3.65 o 
   3  -1  12        3.72        1.69      2.98 o 
   4  -1  12        5.53        4.56      2.36 o 
  -8   0  12      139.35      136.72      5.73 o 
  -7   0  12      386.13      368.94     17.35 o 
  -6   0  12      116.70      114.43      4.92 o 
  -5   0  12      149.50      156.77      5.68 o 
  -4   0  12      637.59      642.96     22.08 o 
  -3   0  12      590.51      620.00     19.26 o 
  -2   0  12      112.51      124.36      4.85 o 
  -1   0  12      468.69      502.64     17.16 o 
   0   0  12      229.45      214.30     10.06 o 
   1   0  12      307.42      297.48     12.45 o 
   2   0  12        6.19        3.28      2.46 o 
   3   0  12       11.15       12.67      2.59 o 
  -8   1  12        3.02        2.91      2.26 o 
  -7   1  12      234.99      231.16      7.80 o 
  -6   1  12      248.41      238.36      7.42 o 
  -5   1  12      260.00      251.14      7.55 o 
  -4   1  12       61.17       59.56      3.67 o 
  -3   1  12      285.08      293.68      8.19 o 
  -1   1  12      310.27      337.00     13.37 o 
   0   1  12      126.79      137.35      8.25 o 
   1   1  12      162.86      182.26      9.65 o 
   2   1  12      111.45      108.69      7.94 o 
  -8   2  12      227.65      222.32      7.54 o 
  -7   2  12       88.99       90.92      5.48 o 
  -6   2  12      577.88      528.98     12.75 o 
  -5   2  12        1.97        0.67      1.82 o 
  -4   2  12       87.08       84.94      4.31 o 
  -3   2  12       92.63       93.14      6.48 o 
  -2   2  12        6.92        5.02      2.74 o 
  -1   2  12      190.09      179.04      9.60 o 
   0   2  12     1727.56     1795.25     49.04 o 
   1   2  12      737.51      749.55     24.46 o 
  -7   3  12      222.90      229.57      7.68 o 
  -6   3  12      389.54      376.14     10.23 o 
  -5   3  12        2.14       -0.59      3.00 o 
  -4   3  12       33.10       35.23      3.28 o 
  -3   3  12      505.37      472.17     16.95 o 
  -2   3  12       47.85       44.51      5.07 o 
  -1   3  12      147.36      150.51      9.04 o 
   0   3  12       25.15       27.81      5.02 o 
  -6   4  12      283.34      283.28      8.66 o 
  -5   4  12      191.21      206.34      7.35 o 
  -4   4  12      385.19      379.77     17.44 o 
  -3   4  12       11.42       16.85      3.82 o 
  -2   4  12      204.92      230.56     11.29 o 
  -1 -11  13       17.36       14.93      2.76 o 
   0 -11  13       72.11       84.19      4.61 o 
   1 -11  13      551.24      528.87     18.61 o 
   2 -11  13        2.68       -0.73      2.21 o 
   3 -11  13      449.75      498.44     17.44 o 
   4 -11  13      550.96      582.24     19.72 o 
  -2 -10  13      447.74      457.93     11.49 o 
  -1 -10  13      372.07      402.87     10.44 o 
   0 -10  13      197.72      216.73      7.09 o 
   1 -10  13        4.53        1.45      1.99 o 
   2 -10  13      103.98      104.96      4.78 o 
   3 -10  13       11.95       11.75      3.64 o 
   4 -10  13        0.64        0.59      3.23 o 
   5 -10  13       80.81       84.05      6.89 o 
  -3  -9  13        5.81        7.58      3.56 o 
  -2  -9  13      475.53      507.11     12.13 o 
  -1  -9  13      759.28      809.13     35.57 o 
   0  -9  13      566.28      573.99     13.74 o 
   1  -9  13       51.94       48.40      6.58 o 
   2  -9  13       41.16       36.19      4.71 o 
   3  -9  13       91.46       87.46      6.40 o 
   4  -9  13      555.72      568.33     18.82 o 
   5  -9  13      223.68      232.05     10.78 o 
  -4  -8  13      384.83      433.14     16.57 o 
  -3  -8  13       67.17       68.51      6.02 o 
  -2  -8  13        3.81        0.98      1.88 o 
  -1  -8  13       28.29       32.98      2.92 o 
   0  -8  13        4.23        2.11      1.83 o 
   1  -8  13        2.80        1.97      1.88 o 
   2  -8  13       82.73       82.03      5.86 o 
   3  -8  13        2.05        1.36      2.82 o 
   5  -8  13      748.22      778.03     23.64 o 
   6  -8  13      245.74      258.17     11.40 o 
  -5  -7  13       41.93       47.81      5.63 o 
  -4  -7  13       83.11       97.29      7.17 o 
  -3  -7  13      319.39      335.05     13.68 o 
  -2  -7  13      276.99      312.23     12.52 o 
  -1  -7  13      456.81      488.23     11.29 o 
   0  -7  13      102.25      111.78      4.47 o 
   1  -7  13       19.39       26.66      3.82 o 
   2  -7  13       33.07       34.01      4.12 o 
   3  -7  13        1.80        1.74      2.36 o 
   4  -7  13       55.40       57.03      3.71 o 
   5  -7  13      350.45      360.70     26.26 o 
  -6  -6  13      185.44      183.70     10.27 o 
  -5  -6  13      373.85      382.79     15.37 o 
  -4  -6  13      339.39      386.04     15.11 o 
  -3  -6  13        0.47       -0.20      2.59 o 
  -2  -6  13      167.50      177.27      8.84 o 
  -1  -6  13      691.91      675.48     19.46 o 
   0  -6  13     2030.63     2174.77     38.89 o 
   1  -6  13      723.54      776.80     15.91 o 
   2  -6  13      121.51      121.62      4.70 o 
   3  -6  13       47.31       55.18      4.87 o 
   4  -6  13      173.32      164.61      6.03 o 
   5  -6  13        4.48        2.75      2.11 o 
  -6  -5  13       70.62       71.96      6.91 o 
  -5  -5  13      371.62      397.69     15.62 o 
  -4  -5  13      819.54      863.97     26.79 o 
  -3  -5  13      557.15      614.05     20.13 o 
  -2  -5  13      170.46      179.14      8.84 o 
  -1  -5  13        2.24        2.81      1.58 o 
   0  -5  13      554.05      563.58     12.26 o 
   1  -5  13      381.39      388.20      9.37 o 
   2  -5  13      101.31      112.68      4.60 o 
   3  -5  13        9.08        8.11      2.10 o 
   4  -5  13       63.77       65.14      4.01 o 
   5  -5  13      459.68      498.65     12.25 o 
  -7  -4  13      102.69      104.67      8.12 o 
  -6  -4  13       47.09       37.67      5.22 o 
  -5  -4  13       82.80       89.40      7.20 o 
  -4  -4  13      185.66      187.12      7.34 o 
  -3  -4  13      465.64      486.50     20.49 o 
  -2  -4  13      307.37      319.08      8.32 o 
  -1  -4  13        4.83        4.97      2.66 o 
   0  -4  13       15.98       17.09      2.22 o 
   1  -4  13      119.93      120.80      7.27 o 
   2  -4  13       41.27       37.66      2.98 o 
   3  -4  13        0.34       -1.40      1.83 o 
   4  -4  13        1.30       -1.90      2.06 o 
   5  -4  13      114.54      105.10      9.09 o 
  -7  -3  13        1.78       -0.64      3.56 o 
  -6  -3  13       49.89       58.85      5.16 o 
  -5  -3  13      198.42      196.06      6.46 o 
  -4  -3  13       20.26       23.25      3.64 o 
  -3  -3  13       73.28       71.06      7.55 o 
  -2  -3  13       42.55       45.25      4.47 o 
  -1  -3  13      252.21      264.70     10.76 o 
   0  -3  13      585.92      585.44     18.80 o 
   1  -3  13      561.53      576.84     12.60 o 
   2  -3  13      293.55      303.61      8.20 o 
   3  -3  13        7.63        6.06      2.26 o 
   4  -3  13        0.15       -0.76      2.10 o 
  -7  -2  13       75.59       83.63      4.56 o 
  -6  -2  13      108.46       96.07     11.61 o 
  -5  -2  13       51.58       47.07      3.48 o 
  -4  -2  13       33.62       39.41      5.30 o 
  -3  -2  13      834.84      859.91     17.90 o 
  -2  -2  13      592.41      596.89     13.37 o 
  -1  -2  13      259.26      278.84     11.45 o 
   0  -2  13      670.13      724.65     22.54 o 
   1  -2  13      950.27      934.45     27.76 o 
   2  -2  13      677.94      687.31     14.87 o 
   3  -2  13       16.91       17.42      5.97 o 
   4  -2  13       47.66       43.15      4.74 o 
  -7  -1  13      245.27      233.00      7.58 o 
  -6  -1  13       97.85       90.46      7.80 o 
  -5  -1  13      442.83      417.45     10.59 o 
  -4  -1  13      423.25      417.27     10.49 o 
  -3  -1  13      781.54      791.87     16.86 o 
  -2  -1  13      149.34      180.04      8.89 o 
  -1  -1  13      137.08      131.25      7.76 o 
   0  -1  13        0.35       -0.10      2.69 o 
   1  -1  13      182.81      163.01      8.86 o 
   2  -1  13      168.55      165.11      9.32 o 
   3  -1  13       77.99       77.51      4.50 o 
  -7   0  13      199.09      191.02      6.83 o 
  -6   0  13       11.03        9.98      3.82 o 
  -5   0  13      354.77      345.13      9.44 o 
  -4   0  13      313.57      309.57      8.72 o 
  -3   0  13      289.47      294.67     16.38 o 
  -2   0  13        8.98        8.78      3.02 o 
  -1   0  13      149.13      146.13      8.43 o 
   0   0  13      160.34      181.42      9.58 o 
   1   0  13      451.16      477.72     17.57 o 
   2   0  13       15.34       21.95      4.53 o 
  -7   1  13      372.39      374.25     10.39 o 
  -6   1  13       30.58       33.22      3.30 o 
  -5   1  13       38.61       42.05      3.56 o 
  -4   1  13       17.57       13.53      3.16 o 
  -3   1  13        5.61        7.27      2.97 o 
  -2   1  13        0.24       -0.82      2.46 o 
  -1   1  13        3.12        2.28      3.30 o 
   0   1  13       89.16       98.67      7.45 o 
   1   1  13      491.06      531.51     19.34 o 
  -7   2  13      148.48      147.96      6.23 o 
  -6   2  13      229.31      223.92      7.52 o 
  -5   2  13      217.90      212.09      7.28 o 
  -4   2  13       75.81       78.94      4.61 o 
  -3   2  13      290.25      318.46     13.39 o 
  -2   2  13      293.89      306.60     13.47 o 
  -1   2  13      202.55      211.84     10.83 o 
  -5   3  13       46.27       45.27      3.87 o 
  -4   3  13      383.43      398.23     15.70 o 
  -3   3  13      239.66      253.64     12.01 o 
  -1 -10  14      173.53      172.89      6.46 o 
   0 -10  14       35.60       44.50      3.70 o 
   1 -10  14      122.23      125.33      5.51 o 
   2 -10  14      103.00      109.05      7.43 o 
   3 -10  14      206.80      227.13     10.91 o 
  -2  -9  14      250.18      256.76     11.73 o 
  -1  -9  14       38.02       52.00      3.72 o 
   0  -9  14      146.02      158.88      5.98 o 
   1  -9  14       63.22       57.80      5.56 o 
   2  -9  14        3.72       -0.59      3.35 o 
   3  -9  14       39.98       52.76      5.86 o 
  -3  -8  14       15.99       16.77      3.84 o 
  -2  -8  14      858.96      930.74     28.43 o 
  -1  -8  14      383.86      403.77     10.25 o 
   0  -8  14      137.92      139.34     12.22 o 
   1  -8  14       15.43       12.78      3.59 o 
   2  -8  14       86.62       86.38      6.53 o 
   4  -8  14       41.54       47.15      5.05 o 
  -4  -7  14        7.74       12.27      3.82 o 
  -3  -7  14      273.49      279.71     12.60 o 
  -2  -7  14      104.31       99.65      6.76 o 
  -1  -7  14      117.61      126.61      7.32 o 
   1  -7  14      752.12      774.93     22.79 o 
   3  -7  14      262.65      291.39     11.60 o 
   4  -7  14      144.16      161.39      8.48 o 
  -5  -6  14       13.80        9.78      4.25 o 
  -4  -6  14      132.66      144.85      8.76 o 
  -3  -6  14      484.77      538.65     18.80 o 
  -2  -6  14     1247.26     1427.95     39.87 o 
   0  -6  14      181.39      189.82      8.58 o 
   1  -6  14      207.14      217.07      9.09 o 
   2  -6  14      411.94      427.83     10.42 o 
   3  -6  14      249.73      264.17      7.81 o 
   4  -6  14       51.75       47.42      3.78 o 
  -5  -5  14        2.83       -2.36      3.07 o 
  -4  -5  14       33.76       35.78      5.02 o 
  -3  -5  14      478.79      501.70     17.70 o 
  -2  -5  14      869.89      909.40     27.20 o 
  -1  -5  14      779.95      828.07     17.26 o 
   0  -5  14      424.47      479.88     16.16 o 
   1  -5  14       53.56       55.42      3.50 o 
   2  -5  14       63.05       66.06      4.33 o 
   3  -5  14        5.27        5.00      2.14 o 
   4  -5  14       46.53       35.47      3.48 o 
  -6  -4  14       19.57       17.16      4.53 o 
  -5  -4  14       11.42       10.12      3.69 o 
  -4  -4  14       78.76       73.19      6.38 o 
  -3  -4  14      432.70      474.45     16.95 o 
  -2  -4  14       41.35       39.77      3.16 o 
  -1  -4  14        3.11        2.30      2.36 o 
   0  -4  14      313.95      329.88     12.73 o 
   1  -4  14      418.33      443.28     15.85 o 
   2  -4  14      578.68      613.54     13.67 o 
   3  -4  14      177.91      191.91      6.65 o 
  -6  -3  14      105.74      109.35      7.89 o 
  -5  -3  14        8.57        7.18      2.38 o 
  -4  -3  14       27.49       31.20      2.96 o 
  -3  -3  14        2.86        2.56      1.91 o 
  -2  -3  14      322.41      331.15      8.97 o 
  -1  -3  14       59.70       63.10      5.74 o 
   0  -3  14        1.34        1.49      2.95 o 
   1  -3  14      108.16      110.51      7.45 o 
   2  -3  14      311.82      337.48     16.29 o 
   3  -3  14      237.22      256.25      7.88 o 
  -6  -2  14      175.14      181.94      6.60 o 
  -5  -2  14       10.78       10.93      5.81 o 
  -4  -2  14      453.79      466.51     20.36 o 
  -3  -2  14      264.48      263.82      7.88 o 
  -2  -2  14      236.48      230.10     10.42 o 
  -1  -2  14      643.78      687.26     21.90 o 
   0  -2  14      927.67      947.36     28.43 o 
   1  -2  14       22.55       14.75      4.07 o 
   2  -2  14       57.02       69.94      6.56 o 
  -6  -1  14       90.02      105.78      7.26 o 
  -5  -1  14      101.65      107.99     11.24 o 
  -4  -1  14       95.43       99.29      4.87 o 
  -3  -1  14        8.55        7.00      2.25 o 
  -2  -1  14       18.20       21.64      3.89 o 
  -1  -1  14      161.35      162.80      9.01 o 
   0  -1  14      286.03      297.12     12.91 o 
   1  -1  14      355.56      365.14     14.96 o 
  -6   0  14      366.62      368.66     10.28 o 
  -5   0  14      278.44      296.14      8.89 o 
  -4   0  14       43.29       43.60      3.65 o 
  -3   0  14       95.64      102.36      7.17 o 
  -2   0  14       59.61       55.47      5.86 o 
  -1   0  14       51.76       71.48      6.61 o 
   0   0  14        2.39        4.56      3.74 o 
  -5   1  14      623.42      639.33     15.15 o 
  -4   1  14      512.17      516.58     27.75 o 
  -3   1  14       17.62       12.88      3.79 o 
  -2   1  14        2.32       -1.10      3.02 o 
  -1  -9  15      300.15      315.49     13.21 o 
   0  -9  15      211.21      224.45      7.40 o 
   1  -9  15       26.38       25.66      4.51 o 
   2  -9  15      175.73      198.48      9.94 o 
  -1  -8  15       96.43       90.58      6.74 o 
   0  -8  15        9.67       11.93      3.69 o 
   1  -8  15       64.44       76.78      6.30 o 
  -3  -7  15      193.94      223.65     11.40 o 
  -1  -7  15      511.83      558.88     18.70 o 
   1  -7  15        1.75        3.30      2.46 o 
   2  -7  15      100.37      120.75      7.12 o 
   3  -7  15      329.33      394.93     14.52 o 
  -4  -6  15       17.05       23.69      4.69 o 
  -3  -6  15      147.37      178.71      9.89 o 
  -2  -6  15      343.96      366.58     14.26 o 
   2  -6  15       13.44        6.35      2.97 o 
  -4  -5  15        3.03       -1.18      3.53 o 
  -3  -5  15        1.52        0.97      3.56 o 
  -2  -5  15      102.49      105.28      7.07 o 
   0  -5  15       69.53       84.20      6.43 o 
   1  -5  15      219.33      232.90     10.68 o 
   2  -5  15      237.26      254.72      7.64 o 
  -5  -4  15       27.13       28.53      5.12 o 
  -4  -4  15       85.87       95.19      7.58 o 
  -3  -4  15        3.36        8.86      3.53 o 
  -2  -4  15       28.52       33.52      4.43 o 
   0  -4  15      791.60      884.46     26.76 o 
   1  -4  15        1.38       -2.69      3.07 o 
   2  -4  15       90.81       91.48      7.61 o 
  -5  -3  15      117.15      106.46      5.21 o 
  -4  -3  15        5.25        5.15      2.27 o 
  -3  -3  15       94.96       98.93      5.83 o 
  -2  -3  15        7.28        4.66      3.05 o 
   0  -3  15      484.73      536.35     18.85 o 
   1  -3  15      477.80      513.07     18.49 o 
  -5  -2  15       24.81       34.44      4.20 o 
  -4  -2  15       11.84       10.51      2.72 o 
  -3  -2  15        0.20       -0.51      3.07 o 
  -2  -2  15       82.52      111.38      7.76 o 
   0  -2  15       63.72       74.35      6.84 o 
  -4  -1  15      143.86      162.63      6.49 o 
  -3  -1  15        1.69        1.90      3.64 o 
  -2  -1  15       59.94       78.83      7.04 o 
                                                 
